# Supplementary material for: Dissemination of Resistant Escherichia coli Among Wild Birds, Rodents, Flies, and Calves on Dairy Farms
Source: Front Microbiol. 2022 Apr 1;13:838339. doi: 10.3389/fmicb.2022.838339 (PMC9010975; doi:10.3389/fmicb.2022.838339)
Supplement: Supplementary file 1 [file Table_1.XLSX]

## Sheet: Resfinder_result
Bacterial Isolate Identifier	Farm	Bacterial Isolate Sample Source	Database	Resistance gene	Identity	Query / Template length	Contig	Position in contig	Predicted phenotype	Accession number
1_4	1	4	aminoglycoside	aph(3'')-Ib	100	804 / 804	102 length=4386 depth=1.31x	845..1648	Aminoglycoside resistance Alternate name; aph(3'')-Ib	AF321551
1_4	1	4	aminoglycoside	aph(6)-Id	100	837 / 837	102 length=4386 depth=1.31x	9..845	Aminoglycoside resistance Alternate name; aph(6)-Id	M28829
1_4	1	4	beta-lactam	blaTEM-1B	100	861 / 861	25 length=78290 depth=1.16x	535..1395	Beta-lactam resistance Alternate name; RblaTEM-1	AY458016
1_4	1	4	macrolide	mdf(A)	98.3	1233 / 1233	52 length=28398 depth=0.81x	1143..2375	Warning: gene is missing from Notes file. Please inform curator.	Y08743
1_4	1	4	sulphonamide	sul2	100	816 / 816	102 length=4386 depth=1.31x	1709..2524	Sulphonamide resistance	HQ840942
1_4	1	4	tetracycline	tet(A)	100	1200 / 1200	61 length=18897 depth=1.25x	8026..9225	Tetracycline resistance	AJ517790
1_10	1	10	aminoglycoside	aadA1	99.75	792 / 792	37 length=27003 depth=1.24x	12501..13292	Aminoglycoside resistance	JQ414041
1_10	1	10	aminoglycoside	aadA1	99.75	792 / 792	37 length=27003 depth=1.24x	12501..13292	Aminoglycoside resistance	JX185132
1_10	1	10	aminoglycoside	aph(3'')-Ib	100	803 / 804	37 length=27003 depth=1.24x	23045..23847	Aminoglycoside resistance Alternate name; aph(3'')-Ib	AF024602
1_10	1	10	aminoglycoside	aph(3'')-Ib	99.88	804 / 804	37 length=27003 depth=1.24x	23045..23848	Aminoglycoside resistance Alternate name; aph(3'')-Ib	AF313472
1_10	1	10	aminoglycoside	aph(3'')-Ib	99.88	804 / 804	37 length=27003 depth=1.24x	23045..23848	Aminoglycoside resistance Alternate name; aph(3'')-Ib	AF321550
1_10	1	10	aminoglycoside	aph(3'')-Ib	99.88	804 / 804	37 length=27003 depth=1.24x	23045..23848	Aminoglycoside resistance Alternate name; aph(3'')-Ib	AF321551
1_10	1	10	aminoglycoside	aph(6)-Id	100	837 / 837	37 length=27003 depth=1.24x	22209..23045	Aminoglycoside resistance Alternate name; aph(6)-Id	M28829
1_10	1	10	beta-lactam	blaOXA-1	100	831 / 831	37 length=27003 depth=1.24x	13405..14235	Beta-lactam resistance	HQ170510
1_10	1	10	macrolide	mdf(A)	97.97	1233 / 1233	3 length=280701 depth=0.85x	191925..193157	Warning: gene is missing from Notes file. Please inform curator.	Y08743
1_10	1	10	sulphonamide	sul1	100	840 / 840	37 length=27003 depth=1.24x	11157..11996	Sulphonamide resistance	U12338
1_10	1	10	tetracycline	tet(B)	99.92	1206 / 1206	77 length=2826 depth=0.57x	772..1977	Tetracycline resistance	AF326777
1_10	1	10	disinfectant	qacE	100	282 / 333	37 length=27003 depth=1.24x	12056..12337	Disinfectant resistance	X68232
1_10	1	10	disinfectant	sitABCD	99.65	3459 / 3459	43 length=15372 depth=1.17x	300..3749	Disinfectant resistance	AY598030
4_5	4	5	aminoglycoside	aph(3'')-Ib	100	804 / 804	48 length=4386 depth=0.89x	2739..3542	Aminoglycoside resistance Alternate name; aph(3'')-Ib	AF321551
4_5	4	5	aminoglycoside	aph(3')-Ia	100	816 / 816	85 length=1040 depth=0.76x	88..903	Aminoglycoside resistance	V00359
4_5	4	5	aminoglycoside	aph(6)-Id	100	837 / 837	48 length=4386 depth=0.89x	3542..4378	Aminoglycoside resistance Alternate name; aph(6)-Id	M28829
4_5	4	5	beta-lactam	blaTEM-1B	100	861 / 861	59 length=1916 depth=0.82x	522..1382	Beta-lactam resistance Alternate name; RblaTEM-1	AY458016
4_5	4	5	macrolide	mdf(A)	98.78	1233 / 1233	7 length=288163 depth=0.86x	78521..79753	Warning: gene is missing from Notes file. Please inform curator.	Y08743
4_5	4	5	sulphonamide	sul2	100	816 / 816	48 length=4386 depth=0.89x	1863..2678	Sulphonamide resistance	HQ840942
4_5	4	5	trimethoprim	dfrA5	100	474 / 474	40 length=10348 depth=0.88x	100..573	Trimethoprim resistance	X12868
4_9	4	9	aminoglycoside	aph(3'')-Ib	100	804 / 804	47 length=4386 depth=0.71x	845..1648	Aminoglycoside resistance Alternate name; aph(3'')-Ib	AF321551
4_9	4	9	aminoglycoside	aph(3')-Ia	100	816 / 816	84 length=1040 depth=0.62x	138..953	Aminoglycoside resistance	V00359
4_9	4	9	aminoglycoside	aph(6)-Id	100	837 / 837	47 length=4386 depth=0.71x	9..845	Aminoglycoside resistance Alternate name; aph(6)-Id	M28829
4_9	4	9	beta-lactam	blaTEM-1B	100	861 / 861	58 length=1916 depth=0.61x	522..1382	Beta-lactam resistance Alternate name; RblaTEM-1	AY458016
4_9	4	9	macrolide	mdf(A)	98.78	1233 / 1233	7 length=288163 depth=0.84x	208411..209643	Warning: gene is missing from Notes file. Please inform curator.	Y08743
4_9	4	9	sulphonamide	sul2	100	816 / 816	47 length=4386 depth=0.71x	1709..2524	Sulphonamide resistance	HQ840942
4_9	4	9	trimethoprim	dfrA5	100	474 / 474	39 length=10348 depth=0.68x	9776..10249	Trimethoprim resistance	X12868
8_8	8	8	macrolide	mdf(A)	98.05	1233 / 1233	6 length=236021 depth=0.97x	208659..209891	Warning: gene is missing from Notes file. Please inform curator.	Y08743
11_3	11	3	macrolide	mdf(A)	98.78	1233 / 1233	2 length=288125 depth=0.98x	208601..209833	Warning: gene is missing from Notes file. Please inform curator.	Y08743
11_3	11	3	disinfectant	sitABCD	99.62	3459 / 3459	47 length=15307 depth=0.99x	300..3749	Disinfectant resistance	AY598030
14_1	14	1	macrolide	mdf(A)	98.46	1233 / 1233	25 length=55092 depth=1.01x	26024..27256	Warning: gene is missing from Notes file. Please inform curator.	Y08743
14_4	14	4	macrolide	mdf(A)	98.46	1233 / 1233	24 length=54772 depth=1.00x	27517..28749	Warning: gene is missing from Notes file. Please inform curator.	Y08743
14_5	14	5	macrolide	mdf(A)	98.46	1233 / 1233	24 length=54772 depth=1.01x	27517..28749	Warning: gene is missing from Notes file. Please inform curator.	Y08743
14_6	14	6	macrolide	mdf(A)	98.46	1233 / 1233	24 length=54757 depth=1.00x	26024..27256	Warning: gene is missing from Notes file. Please inform curator.	Y08743
14_7	14	7	macrolide	mdf(A)	98.46	1233 / 1233	25 length=54772 depth=1.01x	26024..27256	Warning: gene is missing from Notes file. Please inform curator.	Y08743
14_8	14	8	macrolide	mdf(A)	98.46	1233 / 1233	24 length=54757 depth=0.99x	27502..28734	Warning: gene is missing from Notes file. Please inform curator.	Y08743
14_9	14	9	macrolide	mdf(A)	98.46	1233 / 1233	23 length=54772 depth=1.00x	27517..28749	Warning: gene is missing from Notes file. Please inform curator.	Y08743
15_6	15	6	macrolide	mdf(A)	98.46	1233 / 1233	24 length=55045 depth=1.00x	27790..29022	Warning: gene is missing from Notes file. Please inform curator.	Y08743
15_8	15	8	macrolide	mdf(A)	98.46	1233 / 1233	24 length=54757 depth=1.00x	27502..28734	Warning: gene is missing from Notes file. Please inform curator.	Y08743
15_9	15	9	macrolide	mdf(A)	98.46	1233 / 1233	24 length=54772 depth=1.00x	27517..28749	Warning: gene is missing from Notes file. Please inform curator.	Y08743
17_1	17	1	aminoglycoside	aadA1	99.75	792 / 792	42 length=15803 depth=1.33x	6404..7195	Aminoglycoside resistance	JQ414041
17_1	17	1	aminoglycoside	aadA1	99.75	792 / 792	42 length=15803 depth=1.33x	6404..7195	Aminoglycoside resistance	JX185132
17_1	17	1	beta-lactam	blaTEM-1B	100	861 / 861	29 length=49530 depth=1.21x	45765..46625	Beta-lactam resistance Alternate name; RblaTEM-1	AY458016
17_1	17	1	macrolide	mdf(A)	98.22	1233 / 1233	17 length=113332 depth=0.95x	9964..11196	Warning: gene is missing from Notes file. Please inform curator.	Y08743
17_1	17	1	sulphonamide	sul1	100	840 / 840	42 length=15803 depth=1.33x	5060..5899	Sulphonamide resistance	U12338
17_1	17	1	tetracycline	tet(A)	100	1200 / 1200	42 length=15803 depth=1.33x	13704..14903	Tetracycline resistance	AJ517790
17_1	17	1	disinfectant	qacE	100	282 / 333	42 length=15803 depth=1.33x	5959..6240	Disinfectant resistance	X68232
17_9	17	9	aminoglycoside	aadA1	99.75	792 / 792	42 length=15803 depth=1.30x	6404..7195	Aminoglycoside resistance	JQ414041
17_9	17	9	aminoglycoside	aadA1	99.75	792 / 792	42 length=15803 depth=1.30x	6404..7195	Aminoglycoside resistance	JX185132
17_9	17	9	beta-lactam	blaTEM-1B	100	861 / 861	29 length=49530 depth=1.14x	45765..46625	Beta-lactam resistance Alternate name; RblaTEM-1	AY458016
17_9	17	9	macrolide	mdf(A)	98.22	1233 / 1233	17 length=113332 depth=0.89x	102137..103369	Warning: gene is missing from Notes file. Please inform curator.	Y08743
17_9	17	9	sulphonamide	sul1	100	840 / 840	42 length=15803 depth=1.30x	5060..5899	Sulphonamide resistance	U12338
17_9	17	9	tetracycline	tet(A)	100	1200 / 1200	42 length=15803 depth=1.30x	13704..14903	Tetracycline resistance	AJ517790
17_9	17	9	disinfectant	qacE	100	282 / 333	42 length=15803 depth=1.30x	5959..6240	Disinfectant resistance	X68232
18_2	18	2	aminoglycoside	aadA1	99.75	792 / 792	50 length=22227 depth=1.09x	7901..8692	Aminoglycoside resistance	JQ414041
18_2	18	2	aminoglycoside	aadA1	99.75	792 / 792	50 length=22227 depth=1.09x	7901..8692	Aminoglycoside resistance	JX185132
18_2	18	2	beta-lactam	blaOXA-1	100	831 / 831	50 length=22227 depth=1.09x	6958..7788	Beta-lactam resistance	HQ170510
18_2	18	2	macrolide	mdf(A)	98.78	1233 / 1233	1 length=350615 depth=0.95x	149502..150734	Warning: gene is missing from Notes file. Please inform curator.	Y08743
18_2	18	2	phenicol	catA1	99.85	660 / 660	50 length=22227 depth=1.09x	223..882	Phenicol resistance	V00622
18_2	18	2	sulphonamide	sul1	100	840 / 840	50 length=22227 depth=1.09x	9197..10036	Sulphonamide resistance	U12338
18_2	18	2	tetracycline	tet(B)	100	1206 / 1206	71 length=5587 depth=0.96x	2382..3587	Tetracycline resistance	AF326777
18_2	18	2	disinfectant	qacE	100	282 / 333	50 length=22227 depth=1.09x	8856..9137	Disinfectant resistance	X68232
18_10	18	10	macrolide	mdf(A)	91.4	1233 / 1233	9 length=161949 depth=0.92x	147116..148348	Warning: gene is missing from Notes file. Please inform curator.	Y08743
20_3	20	3	macrolide	mdf(A)	97.57	1233 / 1233	2 length=409052 depth=0.88x	112928..114160	Warning: gene is missing from Notes file. Please inform curator.	Y08743
20_3	20	3	sulphonamide	sul2	100	816 / 816	61 length=4454 depth=0.86x	135..950	Sulphonamide resistance	AY034138
20_8	20	8	macrolide	mdf(A)	98.46	1233 / 1233	3 length=235826 depth=0.98x	26040..27272	Warning: gene is missing from Notes file. Please inform curator.	Y08743
23_8	23	8	macrolide	mdf(A)	98.38	1233 / 1233	15 length=127040 depth=0.97x	99615..100847	Warning: gene is missing from Notes file. Please inform curator.	Y08743
24_5	24	5	beta-lactam	blaTEM-1C	100	861 / 861	17 length=89406 depth=0.97x	84602..85462	Beta-lactam resistance Alternate name; RblaTEM-1	FJ560503
24_5	24	5	macrolide	mdf(A)	97.57	1233 / 1233	11 length=142176 depth=0.86x	82283..83515	Warning: gene is missing from Notes file. Please inform curator.	Y08743
24_5	24	5	tetracycline	tet(A)	100	1200 / 1200	17 length=89406 depth=0.97x	82366..83565	Tetracycline resistance	AJ517790
24_5	24	5	disinfectant	sitABCD	97.48	3454 / 3459	3 length=500590 depth=0.80x	416753..420197	Disinfectant resistance	AY598030
24_9	24	9	beta-lactam	blaTEM-1C	100	861 / 861	17 length=89406 depth=0.83x	3945..4805	Beta-lactam resistance Alternate name; RblaTEM-1	FJ560503
24_9	24	9	macrolide	mdf(A)	97.57	1233 / 1233	11 length=142176 depth=0.86x	58662..59894	Warning: gene is missing from Notes file. Please inform curator.	Y08743
24_9	24	9	tetracycline	tet(A)	100	1200 / 1200	17 length=89406 depth=0.83x	5842..7041	Tetracycline resistance	AJ517790
24_9	24	9	disinfectant	sitABCD	97.48	3454 / 3459	3 length=500590 depth=0.76x	80394..83838	Disinfectant resistance	AY598030
25_4	25	4	macrolide	mdf(A)	98.38	1233 / 1233	14 length=127040 depth=0.94x	99614..100846	Warning: gene is missing from Notes file. Please inform curator.	Y08743
25_6	25	6	macrolide	mdf(A)	98.38	1233 / 1233	16 length=127039 depth=0.98x	99615..100847	Warning: gene is missing from Notes file. Please inform curator.	Y08743
35_5	35	5	macrolide	mdf(A)	99.03	1233 / 1233	6 length=327313 depth=0.88x	145192..146424	Warning: gene is missing from Notes file. Please inform curator.	Y08743
36_1	36	1	aminoglycoside	aph(3'')-Ib	100	804 / 804	39 length=23479 depth=0.71x	6255..7058	Aminoglycoside resistance Alternate name; aph(3'')-Ib	AF321551
36_1	36	1	aminoglycoside	aph(6)-Id	100	837 / 837	39 length=23479 depth=0.71x	7058..7894	Aminoglycoside resistance Alternate name; aph(6)-Id	M28829
36_1	36	1	macrolide	mdf(A)	97.57	1233 / 1233	12 length=149141 depth=0.83x	34803..36035	Warning: gene is missing from Notes file. Please inform curator.	Y08743
36_1	36	1	sulphonamide	sul2	100	816 / 816	39 length=23479 depth=0.71x	5379..6194	Sulphonamide resistance	AY034138
36_10	36	10	aminoglycoside	aph(3'')-Ib	100	804 / 804	40 length=23479 depth=0.78x	6255..7058	Aminoglycoside resistance Alternate name; aph(3'')-Ib	AF321551
36_10	36	10	aminoglycoside	aph(6)-Id	100	837 / 837	40 length=23479 depth=0.78x	7058..7894	Aminoglycoside resistance Alternate name; aph(6)-Id	M28829
36_10	36	10	macrolide	mdf(A)	97.57	1233 / 1233	12 length=149141 depth=0.83x	34803..36035	Warning: gene is missing from Notes file. Please inform curator.	Y08743
36_10	36	10	sulphonamide	sul2	100	816 / 816	40 length=23479 depth=0.78x	5379..6194	Sulphonamide resistance	AY034138
37_4	37	4	aminoglycoside	aph(3'')-Ib	100	804 / 804	57 length=4386 depth=0.48x	2739..3542	Aminoglycoside resistance Alternate name; aph(3'')-Ib	AF321551
37_4	37	4	aminoglycoside	aph(6)-Id	100	837 / 837	57 length=4386 depth=0.48x	3542..4378	Aminoglycoside resistance Alternate name; aph(6)-Id	M28829
37_4	37	4	beta-lactam	blaTEM-1B	100	861 / 861	69 length=1916 depth=0.46x	535..1395	Beta-lactam resistance Alternate name; RblaTEM-1	AY458016
37_4	37	4	macrolide	mdf(A)	98.46	1233 / 1233	26 length=65756 depth=0.84x	38394..39626	Warning: gene is missing from Notes file. Please inform curator.	Y08743
37_4	37	4	sulphonamide	sul2	100	816 / 816	57 length=4386 depth=0.48x	1863..2678	Sulphonamide resistance	HQ840942
37_4	37	4	trimethoprim	dfrA5	100	474 / 474	34 length=35491 depth=0.47x	34919..35392	Trimethoprim resistance	X12868
37_4	37	4	disinfectant	sitABCD	99.6	3459 / 3459	41 length=15584 depth=0.46x	11836..15285	Disinfectant resistance	AY598030
46_1	46	1	macrolide	mdf(A)	98.3	1233 / 1233	20 length=83539 depth=0.95x	56283..57515	Warning: gene is missing from Notes file. Please inform curator.	Y08743
46_2	46	2	macrolide	mdf(A)	97.57	1233 / 1233	9 length=230080 depth=0.89x	115742..116974	Warning: gene is missing from Notes file. Please inform curator.	Y08743
46_10	46	10	aminoglycoside	aph(3'')-Ib	100	803 / 804	66 length=7186 depth=1.11x	6205..7007	Aminoglycoside resistance Alternate name; aph(3'')-Ib	AF024602
46_10	46	10	aminoglycoside	aph(3'')-Ib	99.88	804 / 804	66 length=7186 depth=1.11x	6205..7008	Aminoglycoside resistance Alternate name; aph(3'')-Ib	AF313472
46_10	46	10	aminoglycoside	aph(3'')-Ib	99.88	804 / 804	66 length=7186 depth=1.11x	6205..7008	Aminoglycoside resistance Alternate name; aph(3'')-Ib	AF321550
46_10	46	10	aminoglycoside	aph(3'')-Ib	99.88	804 / 804	66 length=7186 depth=1.11x	6205..7008	Aminoglycoside resistance Alternate name; aph(3'')-Ib	AF321551
46_10	46	10	aminoglycoside	aph(3')-Ia	99.88	816 / 816	66 length=7186 depth=1.11x	4218..5033	Aminoglycoside resistance	EF015636
46_10	46	10	aminoglycoside	aph(6)-Id	100	837 / 837	66 length=7186 depth=1.11x	5369..6205	Aminoglycoside resistance Alternate name; aph(6)-Id	M28829
46_10	46	10	beta-lactam	blaTEM-1B	100	861 / 861	80 length=3481 depth=0.99x	73..933	Beta-lactam resistance Alternate name; RblaTEM-1	AY458016
46_10	46	10	macrolide	mdf(A)	97.57	1233 / 1233	2 length=401843 depth=0.88x	112928..114160	Warning: gene is missing from Notes file. Please inform curator.	Y08743
46_10	46	10	sulphonamide	sul2	100	585 / 816	149 length=724 depth=1.90x	140..724	Sulphonamide resistance	AJ289135
46_10	46	10	sulphonamide	sul2	100	585 / 816	149 length=724 depth=1.90x	140..724	Sulphonamide resistance	AJ319822
46_10	46	10	sulphonamide	sul2	100	585 / 819	149 length=724 depth=1.90x	140..724	Sulphonamide resistance	AJ514834
46_10	46	10	sulphonamide	sul2	100	585 / 816	149 length=724 depth=1.90x	140..724	Sulphonamide resistance	AY034138
46_10	46	10	sulphonamide	sul2	100	585 / 852	149 length=724 depth=1.90x	140..724	Sulphonamide resistance	FJ197818
46_10	46	10	sulphonamide	sul2	100	585 / 852	149 length=724 depth=1.90x	140..724	Sulphonamide resistance	HM486907
46_10	46	10	tetracycline	tet(B)	99.92	1206 / 1206	57 length=9434 depth=0.99x	4078..5283	Tetracycline resistance	AP000342
49_4	49	4	macrolide	mdf(A)	96.43	1233 / 1233	3 length=608942 depth=0.88x	290732..291964	Warning: gene is missing from Notes file. Please inform curator.	Y08743
49_10	49	10	aminoglycoside	aph(3'')-Ib	100	803 / 804	60 length=9263 depth=0.91x	8235..9037	Aminoglycoside resistance Alternate name; aph(3'')-Ib	AF024602
49_10	49	10	aminoglycoside	aph(3'')-Ib	99.88	804 / 804	60 length=9263 depth=0.91x	8235..9038	Aminoglycoside resistance Alternate name; aph(3'')-Ib	AF313472
49_10	49	10	aminoglycoside	aph(3'')-Ib	99.88	804 / 804	60 length=9263 depth=0.91x	8235..9038	Aminoglycoside resistance Alternate name; aph(3'')-Ib	AF321550
49_10	49	10	aminoglycoside	aph(3'')-Ib	99.88	804 / 804	60 length=9263 depth=0.91x	8235..9038	Aminoglycoside resistance Alternate name; aph(3'')-Ib	AF321551
49_10	49	10	aminoglycoside	aph(6)-Id	100	837 / 837	60 length=9263 depth=0.91x	7399..8235	Aminoglycoside resistance Alternate name; aph(6)-Id	M28829
49_10	49	10	macrolide	mdf(A)	98.46	1233 / 1233	28 length=68101 depth=0.96x	26131..27363	Warning: gene is missing from Notes file. Please inform curator.	Y08743
49_10	49	10	sulphonamide	sul2	100	816 / 816	60 length=9263 depth=0.91x	5811..6626	Sulphonamide resistance	AY034138
49_10	49	10	tetracycline	tet(B)	100	1206 / 1206	67 length=6613 depth=0.93x	4140..5345	Tetracycline resistance	AP000342
51_5	51	5	macrolide	mdf(A)	98.46	1233 / 1233	6 length=235916 depth=0.83x	26132..27364	Warning: gene is missing from Notes file. Please inform curator.	Y08743
52_2	52	2	macrolide	mdf(A)	98.05	1233 / 1233	5 length=211211 depth=0.96x	183847..185079	Warning: gene is missing from Notes file. Please inform curator.	Y08743
52_4	52	4	aminoglycoside	aph(3'')-Ib	100	803 / 804	57 length=9263 depth=0.83x	227..1029	Aminoglycoside resistance Alternate name; aph(3'')-Ib	AF024602
52_4	52	4	aminoglycoside	aph(3'')-Ib	99.88	804 / 804	57 length=9263 depth=0.83x	226..1029	Aminoglycoside resistance Alternate name; aph(3'')-Ib	AF313472
52_4	52	4	aminoglycoside	aph(3'')-Ib	99.88	804 / 804	57 length=9263 depth=0.83x	226..1029	Aminoglycoside resistance Alternate name; aph(3'')-Ib	AF321550
52_4	52	4	aminoglycoside	aph(3'')-Ib	99.88	804 / 804	57 length=9263 depth=0.83x	226..1029	Aminoglycoside resistance Alternate name; aph(3'')-Ib	AF321551
52_4	52	4	aminoglycoside	aph(6)-Id	100	837 / 837	57 length=9263 depth=0.83x	1029..1865	Aminoglycoside resistance Alternate name; aph(6)-Id	M28829
52_4	52	4	macrolide	mdf(A)	98.46	1233 / 1233	15 length=104846 depth=0.98x	26132..27364	Warning: gene is missing from Notes file. Please inform curator.	Y08743
52_4	52	4	sulphonamide	sul2	100	816 / 816	57 length=9263 depth=0.83x	2638..3453	Sulphonamide resistance	AY034138
52_4	52	4	tetracycline	tet(B)	100	1206 / 1206	63 length=6613 depth=0.80x	1269..2474	Tetracycline resistance	AP000342
52_6	52	6	macrolide	mdf(A)	98.46	1233 / 1233	15 length=126843 depth=0.92x	26035..27267	Warning: gene is missing from Notes file. Please inform curator.	Y08743
52_7	52	7	macrolide	mdf(A)	98.46	1233 / 1233	15 length=126843 depth=0.93x	99577..100809	Warning: gene is missing from Notes file. Please inform curator.	Y08743
57_9	57	9	macrolide	mdf(A)	98.46	1233 / 1233	6 length=235834 depth=0.91x	208628..209860	Warning: gene is missing from Notes file. Please inform curator.	Y08743
58_5	58	5	aminoglycoside	aph(3'')-Ib	100	803 / 804	59 length=9263 depth=0.96x	8235..9037	Aminoglycoside resistance Alternate name; aph(3'')-Ib	AF024602
58_5	58	5	aminoglycoside	aph(3'')-Ib	99.88	804 / 804	59 length=9263 depth=0.96x	8235..9038	Aminoglycoside resistance Alternate name; aph(3'')-Ib	AF313472
58_5	58	5	aminoglycoside	aph(3'')-Ib	99.88	804 / 804	59 length=9263 depth=0.96x	8235..9038	Aminoglycoside resistance Alternate name; aph(3'')-Ib	AF321550
58_5	58	5	aminoglycoside	aph(3'')-Ib	99.88	804 / 804	59 length=9263 depth=0.96x	8235..9038	Aminoglycoside resistance Alternate name; aph(3'')-Ib	AF321551
58_5	58	5	aminoglycoside	aph(6)-Id	100	837 / 837	59 length=9263 depth=0.96x	7399..8235	Aminoglycoside resistance Alternate name; aph(6)-Id	M28829
58_5	58	5	macrolide	mdf(A)	98.46	1233 / 1233	27 length=68101 depth=0.96x	26131..27363	Warning: gene is missing from Notes file. Please inform curator.	Y08743
58_5	58	5	sulphonamide	sul2	100	816 / 816	59 length=9263 depth=0.96x	5811..6626	Sulphonamide resistance	AY034138
58_5	58	5	tetracycline	tet(B)	100	1206 / 1206	67 length=6613 depth=0.93x	4140..5345	Tetracycline resistance	AP000342

## Sheet: Pointfinder_result
Bacterial Isolate Identifier	Farm	Bacterial Isolate Sample Source	Mutation	Nucleotide change	Amino acid change	Resistance	PMID
1_10	1	10	gyrA p.T408I	ACT -> ATT	T -> I	Unknown	-
1_10	1	10	gyrA p.D678E	GAC -> GAA	D -> E	Unknown	-
1_10	1	10	parC p.E62K	GAA -> AAA	E -> K	Unknown	-
1_10	1	10	parC p.R372H	CGC -> CAC	R -> H	Unknown	-
1_10	1	10	parC p.D475E	GAT -> GAA	D -> E	Unknown	-
1_10	1	10	pmrB p.H2R	CAT -> CGT	H -> R	Unknown	-
1_10	1	10	pmrB p.D283G	GAC -> GGC	D -> G	Unknown	-
1_10	1	10	pmrB p.A360V	GCA -> GTA	A -> V	Unknown	-
1_10	1	10	folP p.D155H	GAC -> CAC	D -> H	Unknown	-
1_10	1	10	23S r.83A>G	A -> G	RNA mutations	Unknown	-
1_10	1	10	23S r.540_541insC	ins -> C	RNA mutations	Unknown	-
1_10	1	10	23S r.541A>T	A -> T	RNA mutations	Unknown	-
1_10	1	10	23S r.543G>T	G -> T	RNA mutations	Unknown	-
1_10	1	10	23S r.544C>T	C -> T	RNA mutations	Unknown	-
1_10	1	10	23S r.548G>T	G -> T	RNA mutations	Unknown	-
1_10	1	10	23S r.550C>G	C -> G	RNA mutations	Unknown	-
1_10	1	10	23S r.552delT	del -> T	RNA mutations	Unknown	-
1_10	1	10	23S r.1211C>T	C -> T	RNA mutations	Unknown	-
1_10	1	10	23S r.1220G>A	G -> A	RNA mutations	Unknown	-
1_10	1	10	23S r.1229C>T	C -> T	RNA mutations	Unknown	-
1_10	1	10	23S r.1723G>A	G -> A	RNA mutations	Unknown	-
1_10	1	10	23S r.1725T>C	T -> C	RNA mutations	Unknown	-
1_10	1	10	23S r.1726C>G	C -> G	RNA mutations	Unknown	-
1_10	1	10	23S r.1727C>A	C -> A	RNA mutations	Unknown	-
1_10	1	10	23S r.1730C>T	C -> T	RNA mutations	Unknown	-
1_10	1	10	23S r.1733G>T	G -> T	RNA mutations	Unknown	-
1_10	1	10	23S r.1734G>C	G -> C	RNA mutations	Unknown	-
1_10	1	10	23S r.1735A>G	A -> G	RNA mutations	Unknown	-
1_10	1	10	23S r.1870C>G	C -> G	RNA mutations	Unknown	-
1_10	1	10	23S r.1870_1871insT	ins -> T	RNA mutations	Unknown	-
1_10	1	10	23S r.1872_1873insC	ins -> C	RNA mutations	Unknown	-
1_10	1	10	23S r.2205A>G	A -> G	RNA mutations	Unknown	-
1_10	1	10	23S r.2209G>C	G -> C	RNA mutations	Unknown	-
1_10	1	10	23S r.2211A>G	A -> G	RNA mutations	Unknown	-
1_10	1	10	23S r.2215C>G	C -> G	RNA mutations	Unknown	-
1_10	1	10	23S r.2793C>G	C -> G	RNA mutations	Unknown	-
1_10	1	10	23S r.2794C>A	C -> A	RNA mutations	Unknown	-
1_10	1	10	23S r.2802G>T	G -> T	RNA mutations	Unknown	-
1_10	1	10	23S r.2803G>C	G -> C	RNA mutations	Unknown	-
1_10	1	10	16S_rrsB r.79G>A	G -> A	RNA mutations	Unknown	-
1_10	1	10	16S_rrsB r.80A>C	A -> C	RNA mutations	Unknown	-
1_10	1	10	16S_rrsB r.89T>G	T -> G	RNA mutations	Unknown	-
1_10	1	10	16S_rrsB r.90C>T	C -> T	RNA mutations	Unknown	-
1_10	1	10	16S_rrsB r.93T>C	T -> C	RNA mutations	Unknown	-
1_10	1	10	16S_rrsB r.1002G>A	G -> A	RNA mutations	Unknown	-
1_10	1	10	16S_rrsB r.1006G>C	G -> C	RNA mutations	Unknown	-
1_10	1	10	16S_rrsB r.1007T>C	T -> C	RNA mutations	Unknown	-
1_10	1	10	16S_rrsB r.1010T>G	T -> G	RNA mutations	Unknown	-
1_10	1	10	16S_rrsB r.1011C>T	C -> T	RNA mutations	Unknown	-
1_10	1	10	16S_rrsB r.1018G>A	G -> A	RNA mutations	Unknown	-
1_10	1	10	16S_rrsB r.1019A>C	A -> C	RNA mutations	Unknown	-
1_10	1	10	16S_rrsB r.1022A>G	A -> G	RNA mutations	Unknown	-
1_10	1	10	16S_rrsB r.1023T>G	T -> G	RNA mutations	Unknown	-
1_10	1	10	16S_rrsB r.1038C>T	C -> T	RNA mutations	Unknown	-
1_10	1	10	16S_rrsC r.226A>G	A -> G	RNA mutations	Unknown	-
1_10	1	10	16S_rrsC r.1002G>A	G -> A	RNA mutations	Unknown	-
1_10	1	10	16S_rrsC r.1006G>C	G -> C	RNA mutations	Unknown	-
1_10	1	10	16S_rrsC r.1007T>C	T -> C	RNA mutations	Unknown	-
1_10	1	10	16S_rrsC r.1010T>G	T -> G	RNA mutations	Unknown	-
1_10	1	10	16S_rrsC r.1011C>T	C -> T	RNA mutations	Unknown	-
1_10	1	10	16S_rrsC r.1018G>A	G -> A	RNA mutations	Unknown	-
1_10	1	10	16S_rrsC r.1019A>C	A -> C	RNA mutations	Unknown	-
1_10	1	10	16S_rrsC r.1022A>G	A -> G	RNA mutations	Unknown	-
1_10	1	10	16S_rrsC r.1023T>G	T -> G	RNA mutations	Unknown	-
1_10	1	10	16S_rrsC r.1038C>T	C -> T	RNA mutations	Unknown	-
1_10	1	10	16S_rrsH r.79G>A	G -> A	RNA mutations	Unknown	-
1_10	1	10	16S_rrsH r.80A>C	A -> C	RNA mutations	Unknown	-
1_10	1	10	16S_rrsH r.89T>G	T -> G	RNA mutations	Unknown	-
1_10	1	10	16S_rrsH r.90C>T	C -> T	RNA mutations	Unknown	-
1_10	1	10	16S_rrsH r.93T>C	T -> C	RNA mutations	Unknown	-
1_10	1	10	16S_rrsH r.1007T>C	T -> C	RNA mutations	Unknown	-
1_10	1	10	16S_rrsH r.1010C>G	C -> G	RNA mutations	Unknown	-
1_10	1	10	16S_rrsH r.1011C>T	C -> T	RNA mutations	Unknown	-
1_10	1	10	16S_rrsH r.1018G>A	G -> A	RNA mutations	Unknown	-
1_10	1	10	16S_rrsH r.1018_1019insC	ins -> C	RNA mutations	Unknown	-
1_10	1	10	16S_rrsH r.1021T>G	T -> G	RNA mutations	Unknown	-
1_10	1	10	16S_rrsH r.1022delT	del -> T	RNA mutations	Unknown	-
1_10	1	10	16S_rrsH r.1120T>C	T -> C	RNA mutations	Unknown	-
1_10	1	10	ampC p.R24* - Premature stop codon	CGA -> TGA	R -> *	Unknown	-
1_4	1	4	parC p.E62K	GAA -> AAA	E -> K	Unknown	-
1_4	1	4	parC p.D204E	GAT -> GAG	D -> E	Unknown	-
1_4	1	4	pmrB p.D283G	GAC -> GGC	D -> G	Unknown	-
1_4	1	4	pmrB p.Y358N	TAC -> AAC	Y -> N	Unknown	-
1_4	1	4	23S r.285G>A	G -> A	RNA mutations	Unknown	-
1_4	1	4	23S r.1174T>G	T -> G	RNA mutations	Unknown	-
1_4	1	4	23S r.1723G>A	G -> A	RNA mutations	Unknown	-
1_4	1	4	16S_rrsB r.80A>C	A -> C	RNA mutations	Unknown	-
1_4	1	4	16S_rrsB r.89T>G	T -> G	RNA mutations	Unknown	-
1_4	1	4	16S_rrsB r.93T>C	T -> C	RNA mutations	Unknown	-
1_4	1	4	16S_rrsB r.250A>T	A -> T	RNA mutations	Unknown	-
1_4	1	4	16S_rrsB r.253A>T	A -> T	RNA mutations	Unknown	-
1_4	1	4	16S_rrsB r.273T>A	T -> A	RNA mutations	Unknown	-
1_4	1	4	16S_rrsC r.79A>G	A -> G	RNA mutations	Unknown	-
1_4	1	4	16S_rrsC r.90T>C	T -> C	RNA mutations	Unknown	-
1_4	1	4	16S_rrsC r.226A>G	A -> G	RNA mutations	Unknown	-
1_4	1	4	16S_rrsC r.250A>T	A -> T	RNA mutations	Unknown	-
1_4	1	4	16S_rrsC r.253A>T	A -> T	RNA mutations	Unknown	-
1_4	1	4	16S_rrsC r.273T>A	T -> A	RNA mutations	Unknown	-
1_4	1	4	16S_rrsH r.80A>C	A -> C	RNA mutations	Unknown	-
1_4	1	4	16S_rrsH r.89T>G	T -> G	RNA mutations	Unknown	-
1_4	1	4	16S_rrsH r.93T>C	T -> C	RNA mutations	Unknown	-
1_4	1	4	16S_rrsH r.250A>T	A -> T	RNA mutations	Unknown	-
1_4	1	4	16S_rrsH r.253A>T	A -> T	RNA mutations	Unknown	-
1_4	1	4	16S_rrsH r.273T>A	T -> A	RNA mutations	Unknown	-
1_4	1	4	16S_rrsH r.1002A>G	A -> G	RNA mutations	Unknown	-
1_4	1	4	16S_rrsH r.1006C>G	C -> G	RNA mutations	Unknown	-
1_4	1	4	16S_rrsH r.1010C>T	C -> T	RNA mutations	Unknown	-
1_4	1	4	16S_rrsH r.1018_1019insA	ins -> A	RNA mutations	Unknown	-
1_4	1	4	16S_rrsH r.1021T>A	T -> A	RNA mutations	Unknown	-
1_4	1	4	16S_rrsH r.1023delG	del -> G	RNA mutations	Unknown	-
1_4	1	4	16S_rrsH r.1038T>C	T -> C	RNA mutations	Unknown	-
1_4	1	4	16S_rrsH r.1120T>C	T -> C	RNA mutations	Unknown	-
1_4	1	4	ampC n.-1C>T	C -> T	Promoter mutations	Unknown	-
1_4	1	4	ampC n.-18G>A	G -> A	Promoter mutations	Unknown	-
11_3	11	3	parC p.E62K	GAA -> AAA	E -> K	Unknown	-
11_3	11	3	pmrB p.D283G	GAC -> GGC	D -> G	Unknown	-
11_3	11	3	pmrB p.Y358N	TAC -> AAC	Y -> N	Unknown	-
11_3	11	3	folP p.K279* - Premature stop codon	AAA -> TAA	K -> *	Unknown	-
11_3	11	3	23S r.356G>A	G -> A	RNA mutations	Unknown	-
11_3	11	3	23S r.357C>T	C -> T	RNA mutations	Unknown	-
11_3	11	3	23S r.1211C>T	C -> T	RNA mutations	Unknown	-
11_3	11	3	23S r.1723G>A	G -> A	RNA mutations	Unknown	-
11_3	11	3	23S r.1725T>C	T -> C	RNA mutations	Unknown	-
11_3	11	3	23S r.1726C>G	C -> G	RNA mutations	Unknown	-
11_3	11	3	23S r.1727C>A	C -> A	RNA mutations	Unknown	-
11_3	11	3	23S r.1730C>T	C -> T	RNA mutations	Unknown	-
11_3	11	3	23S r.1733G>T	G -> T	RNA mutations	Unknown	-
11_3	11	3	23S r.1734G>C	G -> C	RNA mutations	Unknown	-
11_3	11	3	23S r.1735A>G	A -> G	RNA mutations	Unknown	-
11_3	11	3	23S r.1865T>C	T -> C	RNA mutations	Unknown	-
11_3	11	3	23S r.2132T>A	T -> A	RNA mutations	Unknown	-
11_3	11	3	23S r.2794C>T	C -> T	RNA mutations	Unknown	-
11_3	11	3	23S r.2796T>C	T -> C	RNA mutations	Unknown	-
11_3	11	3	23S r.2799A>G	A -> G	RNA mutations	Unknown	-
11_3	11	3	23S r.2802G>A	G -> A	RNA mutations	Unknown	-
11_3	11	3	16S_rrsB r.1002G>A	G -> A	RNA mutations	Unknown	-
11_3	11	3	16S_rrsB r.1006G>C	G -> C	RNA mutations	Unknown	-
11_3	11	3	16S_rrsB r.1010T>C	T -> C	RNA mutations	Unknown	-
11_3	11	3	16S_rrsB r.1019delA	del -> A	RNA mutations	Unknown	-
11_3	11	3	16S_rrsB r.1022A>T	A -> T	RNA mutations	Unknown	-
11_3	11	3	16S_rrsB r.1023_1024insG	ins -> G	RNA mutations	Unknown	-
11_3	11	3	16S_rrsB r.1038C>T	C -> T	RNA mutations	Unknown	-
11_3	11	3	16S_rrsC r.79A>G	A -> G	RNA mutations	Unknown	-
11_3	11	3	16S_rrsC r.80C>A	C -> A	RNA mutations	Unknown	-
11_3	11	3	16S_rrsC r.89G>T	G -> T	RNA mutations	Unknown	-
11_3	11	3	16S_rrsC r.90T>C	T -> C	RNA mutations	Unknown	-
11_3	11	3	16S_rrsC r.93C>T	C -> T	RNA mutations	Unknown	-
11_3	11	3	16S_rrsC r.226A>G	A -> G	RNA mutations	Unknown	-
11_3	11	3	16S_rrsC r.1002G>A	G -> A	RNA mutations	Unknown	-
11_3	11	3	16S_rrsC r.1006G>C	G -> C	RNA mutations	Unknown	-
11_3	11	3	16S_rrsC r.1010T>C	T -> C	RNA mutations	Unknown	-
11_3	11	3	16S_rrsC r.1019delA	del -> A	RNA mutations	Unknown	-
11_3	11	3	16S_rrsC r.1022A>T	A -> T	RNA mutations	Unknown	-
11_3	11	3	16S_rrsC r.1023_1024insG	ins -> G	RNA mutations	Unknown	-
11_3	11	3	16S_rrsC r.1038C>T	C -> T	RNA mutations	Unknown	-
11_3	11	3	16S_rrsH r.1120T>C	T -> C	RNA mutations	Unknown	-
11_3	11	3	ampC n.-1C>T	C -> T	Promoter mutations	Unknown	-
11_3	11	3	ampC n.-18G>A	G -> A	Promoter mutations	Unknown	-
11_3	11	3	rpoB p.K988N	AAG -> AAT	K -> N	Unknown	-
14_1	14	1	parC p.E62K	GAA -> AAA	E -> K	Unknown	-
14_1	14	1	pmrB p.D283G	GAC -> GGC	D -> G	Unknown	-
14_1	14	1	pmrB p.Y358N	TAC -> AAC	Y -> N	Unknown	-
14_1	14	1	23S r.1174T>G	T -> G	RNA mutations	Unknown	-
14_1	14	1	23S r.1723G>A	G -> A	RNA mutations	Unknown	-
14_1	14	1	23S r.1725T>C	T -> C	RNA mutations	Unknown	-
14_1	14	1	23S r.1726C>G	C -> G	RNA mutations	Unknown	-
14_1	14	1	23S r.1727C>A	C -> A	RNA mutations	Unknown	-
14_1	14	1	23S r.1730C>T	C -> T	RNA mutations	Unknown	-
14_1	14	1	23S r.1733G>T	G -> T	RNA mutations	Unknown	-
14_1	14	1	23S r.1734G>C	G -> C	RNA mutations	Unknown	-
14_1	14	1	23S r.1735A>G	A -> G	RNA mutations	Unknown	-
14_1	14	1	23S r.1865T>C	T -> C	RNA mutations	Unknown	-
14_1	14	1	23S r.2211A>G	A -> G	RNA mutations	Unknown	-
14_1	14	1	23S r.2636C>T	C -> T	RNA mutations	Unknown	-
14_1	14	1	23S r.2794C>T	C -> T	RNA mutations	Unknown	-
14_1	14	1	23S r.2796T>C	T -> C	RNA mutations	Unknown	-
14_1	14	1	23S r.2799A>G	A -> G	RNA mutations	Unknown	-
14_1	14	1	23S r.2802G>A	G -> A	RNA mutations	Unknown	-
14_1	14	1	16S_rrsC r.133A>G	A -> G	RNA mutations	Unknown	-
14_1	14	1	16S_rrsH r.909A>G	A -> G	RNA mutations	Unknown	-
14_1	14	1	16S_rrsH r.913C>G	C -> G	RNA mutations	Unknown	-
14_1	14	1	16S_rrsH r.917C>T	C -> T	RNA mutations	Unknown	-
14_1	14	1	16S_rrsH r.925_926insA	ins -> A	RNA mutations	Unknown	-
14_1	14	1	16S_rrsH r.928T>A	T -> A	RNA mutations	Unknown	-
14_1	14	1	16S_rrsH r.930delG	del -> G	RNA mutations	Unknown	-
14_1	14	1	16S_rrsH r.945T>C	T -> C	RNA mutations	Unknown	-
14_1	14	1	16S_rrsH r.1027T>C	T -> C	RNA mutations	Unknown	-
14_1	14	1	ampC n.-1C>T	C -> T	Promoter mutations	Unknown	-
14_1	14	1	ampC n.-18G>A	G -> A	Promoter mutations	Unknown	-
14_4	14	4	parC p.E62K	GAA -> AAA	E -> K	Unknown	-
14_4	14	4	pmrB p.D283G	GAC -> GGC	D -> G	Unknown	-
14_4	14	4	pmrB p.Y358N	TAC -> AAC	Y -> N	Unknown	-
14_4	14	4	23S r.1174T>G	T -> G	RNA mutations	Unknown	-
14_4	14	4	23S r.1723G>A	G -> A	RNA mutations	Unknown	-
14_4	14	4	23S r.1725T>C	T -> C	RNA mutations	Unknown	-
14_4	14	4	23S r.1726C>G	C -> G	RNA mutations	Unknown	-
14_4	14	4	23S r.1727C>A	C -> A	RNA mutations	Unknown	-
14_4	14	4	23S r.1730C>T	C -> T	RNA mutations	Unknown	-
14_4	14	4	23S r.1733G>T	G -> T	RNA mutations	Unknown	-
14_4	14	4	23S r.1734G>C	G -> C	RNA mutations	Unknown	-
14_4	14	4	23S r.1735A>G	A -> G	RNA mutations	Unknown	-
14_4	14	4	23S r.1865T>C	T -> C	RNA mutations	Unknown	-
14_4	14	4	23S r.2211A>G	A -> G	RNA mutations	Unknown	-
14_4	14	4	23S r.2636C>T	C -> T	RNA mutations	Unknown	-
14_4	14	4	23S r.2794C>T	C -> T	RNA mutations	Unknown	-
14_4	14	4	23S r.2796T>C	T -> C	RNA mutations	Unknown	-
14_4	14	4	23S r.2799A>G	A -> G	RNA mutations	Unknown	-
14_4	14	4	23S r.2802G>A	G -> A	RNA mutations	Unknown	-
14_4	14	4	16S_rrsC r.133A>G	A -> G	RNA mutations	Unknown	-
14_4	14	4	16S_rrsH r.909A>G	A -> G	RNA mutations	Unknown	-
14_4	14	4	16S_rrsH r.913C>G	C -> G	RNA mutations	Unknown	-
14_4	14	4	16S_rrsH r.917C>T	C -> T	RNA mutations	Unknown	-
14_4	14	4	16S_rrsH r.925_926insA	ins -> A	RNA mutations	Unknown	-
14_4	14	4	16S_rrsH r.928T>A	T -> A	RNA mutations	Unknown	-
14_4	14	4	16S_rrsH r.930delG	del -> G	RNA mutations	Unknown	-
14_4	14	4	16S_rrsH r.945T>C	T -> C	RNA mutations	Unknown	-
14_4	14	4	16S_rrsH r.1027T>C	T -> C	RNA mutations	Unknown	-
14_4	14	4	ampC n.-1C>T	C -> T	Promoter mutations	Unknown	-
14_4	14	4	ampC n.-18G>A	G -> A	Promoter mutations	Unknown	-
14_5	14	5	parC p.E62K	GAA -> AAA	E -> K	Unknown	-
14_5	14	5	pmrB p.D283G	GAC -> GGC	D -> G	Unknown	-
14_5	14	5	pmrB p.Y358N	TAC -> AAC	Y -> N	Unknown	-
14_5	14	5	23S r.1174T>G	T -> G	RNA mutations	Unknown	-
14_5	14	5	23S r.1723G>A	G -> A	RNA mutations	Unknown	-
14_5	14	5	23S r.1725T>C	T -> C	RNA mutations	Unknown	-
14_5	14	5	23S r.1726C>G	C -> G	RNA mutations	Unknown	-
14_5	14	5	23S r.1727C>A	C -> A	RNA mutations	Unknown	-
14_5	14	5	23S r.1730C>T	C -> T	RNA mutations	Unknown	-
14_5	14	5	23S r.1733G>T	G -> T	RNA mutations	Unknown	-
14_5	14	5	23S r.1734G>C	G -> C	RNA mutations	Unknown	-
14_5	14	5	23S r.1735A>G	A -> G	RNA mutations	Unknown	-
14_5	14	5	23S r.1865T>C	T -> C	RNA mutations	Unknown	-
14_5	14	5	23S r.2211A>G	A -> G	RNA mutations	Unknown	-
14_5	14	5	23S r.2636C>T	C -> T	RNA mutations	Unknown	-
14_5	14	5	23S r.2794C>T	C -> T	RNA mutations	Unknown	-
14_5	14	5	23S r.2796T>C	T -> C	RNA mutations	Unknown	-
14_5	14	5	23S r.2799A>G	A -> G	RNA mutations	Unknown	-
14_5	14	5	23S r.2802G>A	G -> A	RNA mutations	Unknown	-
14_5	14	5	16S_rrsC r.133A>G	A -> G	RNA mutations	Unknown	-
14_5	14	5	16S_rrsH r.909A>G	A -> G	RNA mutations	Unknown	-
14_5	14	5	16S_rrsH r.913C>G	C -> G	RNA mutations	Unknown	-
14_5	14	5	16S_rrsH r.917C>T	C -> T	RNA mutations	Unknown	-
14_5	14	5	16S_rrsH r.925_926insA	ins -> A	RNA mutations	Unknown	-
14_5	14	5	16S_rrsH r.928T>A	T -> A	RNA mutations	Unknown	-
14_5	14	5	16S_rrsH r.930delG	del -> G	RNA mutations	Unknown	-
14_5	14	5	16S_rrsH r.945T>C	T -> C	RNA mutations	Unknown	-
14_5	14	5	16S_rrsH r.1027T>C	T -> C	RNA mutations	Unknown	-
14_5	14	5	ampC n.-1C>T	C -> T	Promoter mutations	Unknown	-
14_5	14	5	ampC n.-18G>A	G -> A	Promoter mutations	Unknown	-
14_6	14	6	parC p.E62K	GAA -> AAA	E -> K	Unknown	-
14_6	14	6	pmrB p.D283G	GAC -> GGC	D -> G	Unknown	-
14_6	14	6	pmrB p.Y358N	TAC -> AAC	Y -> N	Unknown	-
14_6	14	6	23S r.1174T>G	T -> G	RNA mutations	Unknown	-
14_6	14	6	23S r.1723G>A	G -> A	RNA mutations	Unknown	-
14_6	14	6	23S r.1725T>C	T -> C	RNA mutations	Unknown	-
14_6	14	6	23S r.1726C>G	C -> G	RNA mutations	Unknown	-
14_6	14	6	23S r.1727C>A	C -> A	RNA mutations	Unknown	-
14_6	14	6	23S r.1730C>T	C -> T	RNA mutations	Unknown	-
14_6	14	6	23S r.1733G>T	G -> T	RNA mutations	Unknown	-
14_6	14	6	23S r.1734G>C	G -> C	RNA mutations	Unknown	-
14_6	14	6	23S r.1735A>G	A -> G	RNA mutations	Unknown	-
14_6	14	6	23S r.1865T>C	T -> C	RNA mutations	Unknown	-
14_6	14	6	23S r.2211A>G	A -> G	RNA mutations	Unknown	-
14_6	14	6	23S r.2636C>T	C -> T	RNA mutations	Unknown	-
14_6	14	6	23S r.2794C>T	C -> T	RNA mutations	Unknown	-
14_6	14	6	23S r.2796T>C	T -> C	RNA mutations	Unknown	-
14_6	14	6	23S r.2799A>G	A -> G	RNA mutations	Unknown	-
14_6	14	6	23S r.2802G>A	G -> A	RNA mutations	Unknown	-
14_6	14	6	16S_rrsC r.133A>G	A -> G	RNA mutations	Unknown	-
14_6	14	6	16S_rrsH r.909A>G	A -> G	RNA mutations	Unknown	-
14_6	14	6	16S_rrsH r.913C>G	C -> G	RNA mutations	Unknown	-
14_6	14	6	16S_rrsH r.917C>T	C -> T	RNA mutations	Unknown	-
14_6	14	6	16S_rrsH r.925_926insA	ins -> A	RNA mutations	Unknown	-
14_6	14	6	16S_rrsH r.928T>A	T -> A	RNA mutations	Unknown	-
14_6	14	6	16S_rrsH r.930delG	del -> G	RNA mutations	Unknown	-
14_6	14	6	16S_rrsH r.945T>C	T -> C	RNA mutations	Unknown	-
14_6	14	6	16S_rrsH r.1027T>C	T -> C	RNA mutations	Unknown	-
14_6	14	6	ampC n.-1C>T	C -> T	Promoter mutations	Unknown	-
14_6	14	6	ampC n.-18G>A	G -> A	Promoter mutations	Unknown	-
14_7	14	7	parC p.E62K	GAA -> AAA	E -> K	Unknown	-
14_7	14	7	pmrB p.D283G	GAC -> GGC	D -> G	Unknown	-
14_7	14	7	pmrB p.Y358N	TAC -> AAC	Y -> N	Unknown	-
14_7	14	7	23S r.1174T>G	T -> G	RNA mutations	Unknown	-
14_7	14	7	23S r.1723G>A	G -> A	RNA mutations	Unknown	-
14_7	14	7	23S r.1725T>C	T -> C	RNA mutations	Unknown	-
14_7	14	7	23S r.1726C>G	C -> G	RNA mutations	Unknown	-
14_7	14	7	23S r.1727C>A	C -> A	RNA mutations	Unknown	-
14_7	14	7	23S r.1730C>T	C -> T	RNA mutations	Unknown	-
14_7	14	7	23S r.1733G>T	G -> T	RNA mutations	Unknown	-
14_7	14	7	23S r.1734G>C	G -> C	RNA mutations	Unknown	-
14_7	14	7	23S r.1735A>G	A -> G	RNA mutations	Unknown	-
14_7	14	7	23S r.1865T>C	T -> C	RNA mutations	Unknown	-
14_7	14	7	23S r.2211A>G	A -> G	RNA mutations	Unknown	-
14_7	14	7	23S r.2636C>T	C -> T	RNA mutations	Unknown	-
14_7	14	7	23S r.2794C>T	C -> T	RNA mutations	Unknown	-
14_7	14	7	23S r.2796T>C	T -> C	RNA mutations	Unknown	-
14_7	14	7	23S r.2799A>G	A -> G	RNA mutations	Unknown	-
14_7	14	7	23S r.2802G>A	G -> A	RNA mutations	Unknown	-
14_7	14	7	16S_rrsC r.133A>G	A -> G	RNA mutations	Unknown	-
14_7	14	7	16S_rrsH r.909A>G	A -> G	RNA mutations	Unknown	-
14_7	14	7	16S_rrsH r.913C>G	C -> G	RNA mutations	Unknown	-
14_7	14	7	16S_rrsH r.917C>T	C -> T	RNA mutations	Unknown	-
14_7	14	7	16S_rrsH r.925_926insA	ins -> A	RNA mutations	Unknown	-
14_7	14	7	16S_rrsH r.928T>A	T -> A	RNA mutations	Unknown	-
14_7	14	7	16S_rrsH r.930delG	del -> G	RNA mutations	Unknown	-
14_7	14	7	16S_rrsH r.945T>C	T -> C	RNA mutations	Unknown	-
14_7	14	7	16S_rrsH r.1027T>C	T -> C	RNA mutations	Unknown	-
14_7	14	7	ampC n.-1C>T	C -> T	Promoter mutations	Unknown	-
14_7	14	7	ampC n.-18G>A	G -> A	Promoter mutations	Unknown	-
14_8	14	8	parC p.E62K	GAA -> AAA	E -> K	Unknown	-
14_8	14	8	pmrB p.D283G	GAC -> GGC	D -> G	Unknown	-
14_8	14	8	pmrB p.Y358N	TAC -> AAC	Y -> N	Unknown	-
14_8	14	8	23S r.1174T>G	T -> G	RNA mutations	Unknown	-
14_8	14	8	23S r.1723G>A	G -> A	RNA mutations	Unknown	-
14_8	14	8	23S r.1725T>C	T -> C	RNA mutations	Unknown	-
14_8	14	8	23S r.1726C>G	C -> G	RNA mutations	Unknown	-
14_8	14	8	23S r.1727C>A	C -> A	RNA mutations	Unknown	-
14_8	14	8	23S r.1730C>T	C -> T	RNA mutations	Unknown	-
14_8	14	8	23S r.1733G>T	G -> T	RNA mutations	Unknown	-
14_8	14	8	23S r.1734G>C	G -> C	RNA mutations	Unknown	-
14_8	14	8	23S r.1735A>G	A -> G	RNA mutations	Unknown	-
14_8	14	8	23S r.1865T>C	T -> C	RNA mutations	Unknown	-
14_8	14	8	23S r.2211A>G	A -> G	RNA mutations	Unknown	-
14_8	14	8	23S r.2636C>T	C -> T	RNA mutations	Unknown	-
14_8	14	8	23S r.2794C>T	C -> T	RNA mutations	Unknown	-
14_8	14	8	23S r.2796T>C	T -> C	RNA mutations	Unknown	-
14_8	14	8	23S r.2799A>G	A -> G	RNA mutations	Unknown	-
14_8	14	8	23S r.2802G>A	G -> A	RNA mutations	Unknown	-
14_8	14	8	16S_rrsC r.133A>G	A -> G	RNA mutations	Unknown	-
14_8	14	8	16S_rrsH r.909A>G	A -> G	RNA mutations	Unknown	-
14_8	14	8	16S_rrsH r.913C>G	C -> G	RNA mutations	Unknown	-
14_8	14	8	16S_rrsH r.917C>T	C -> T	RNA mutations	Unknown	-
14_8	14	8	16S_rrsH r.925_926insA	ins -> A	RNA mutations	Unknown	-
14_8	14	8	16S_rrsH r.928T>A	T -> A	RNA mutations	Unknown	-
14_8	14	8	16S_rrsH r.930delG	del -> G	RNA mutations	Unknown	-
14_8	14	8	16S_rrsH r.945T>C	T -> C	RNA mutations	Unknown	-
14_8	14	8	16S_rrsH r.1027T>C	T -> C	RNA mutations	Unknown	-
14_8	14	8	ampC n.-1C>T	C -> T	Promoter mutations	Unknown	-
14_8	14	8	ampC n.-18G>A	G -> A	Promoter mutations	Unknown	-
14_9	14	9	parC p.E62K	GAA -> AAA	E -> K	Unknown	-
14_9	14	9	pmrB p.D283G	GAC -> GGC	D -> G	Unknown	-
14_9	14	9	pmrB p.Y358N	TAC -> AAC	Y -> N	Unknown	-
14_9	14	9	23S r.1174T>G	T -> G	RNA mutations	Unknown	-
14_9	14	9	23S r.1723G>A	G -> A	RNA mutations	Unknown	-
14_9	14	9	23S r.1725T>C	T -> C	RNA mutations	Unknown	-
14_9	14	9	23S r.1726C>G	C -> G	RNA mutations	Unknown	-
14_9	14	9	23S r.1727C>A	C -> A	RNA mutations	Unknown	-
14_9	14	9	23S r.1730C>T	C -> T	RNA mutations	Unknown	-
14_9	14	9	23S r.1733G>T	G -> T	RNA mutations	Unknown	-
14_9	14	9	23S r.1734G>C	G -> C	RNA mutations	Unknown	-
14_9	14	9	23S r.1735A>G	A -> G	RNA mutations	Unknown	-
14_9	14	9	23S r.1865T>C	T -> C	RNA mutations	Unknown	-
14_9	14	9	23S r.2211A>G	A -> G	RNA mutations	Unknown	-
14_9	14	9	23S r.2636C>T	C -> T	RNA mutations	Unknown	-
14_9	14	9	23S r.2794C>T	C -> T	RNA mutations	Unknown	-
14_9	14	9	23S r.2796T>C	T -> C	RNA mutations	Unknown	-
14_9	14	9	23S r.2799A>G	A -> G	RNA mutations	Unknown	-
14_9	14	9	23S r.2802G>A	G -> A	RNA mutations	Unknown	-
14_9	14	9	16S_rrsC r.133A>G	A -> G	RNA mutations	Unknown	-
14_9	14	9	16S_rrsH r.909A>G	A -> G	RNA mutations	Unknown	-
14_9	14	9	16S_rrsH r.913C>G	C -> G	RNA mutations	Unknown	-
14_9	14	9	16S_rrsH r.917C>T	C -> T	RNA mutations	Unknown	-
14_9	14	9	16S_rrsH r.925_926insA	ins -> A	RNA mutations	Unknown	-
14_9	14	9	16S_rrsH r.928T>A	T -> A	RNA mutations	Unknown	-
14_9	14	9	16S_rrsH r.930delG	del -> G	RNA mutations	Unknown	-
14_9	14	9	16S_rrsH r.945T>C	T -> C	RNA mutations	Unknown	-
14_9	14	9	16S_rrsH r.1027T>C	T -> C	RNA mutations	Unknown	-
14_9	14	9	ampC n.-1C>T	C -> T	Promoter mutations	Unknown	-
14_9	14	9	ampC n.-18G>A	G -> A	Promoter mutations	Unknown	-
15_6	15	6	parC p.E62K	GAA -> AAA	E -> K	Unknown	-
15_6	15	6	pmrB p.D283G	GAC -> GGC	D -> G	Unknown	-
15_6	15	6	pmrB p.Y358N	TAC -> AAC	Y -> N	Unknown	-
15_6	15	6	23S r.1174T>G	T -> G	RNA mutations	Unknown	-
15_6	15	6	23S r.1723G>A	G -> A	RNA mutations	Unknown	-
15_6	15	6	23S r.1725T>C	T -> C	RNA mutations	Unknown	-
15_6	15	6	23S r.1726C>G	C -> G	RNA mutations	Unknown	-
15_6	15	6	23S r.1727C>A	C -> A	RNA mutations	Unknown	-
15_6	15	6	23S r.1730C>T	C -> T	RNA mutations	Unknown	-
15_6	15	6	23S r.1733G>T	G -> T	RNA mutations	Unknown	-
15_6	15	6	23S r.1734G>C	G -> C	RNA mutations	Unknown	-
15_6	15	6	23S r.1735A>G	A -> G	RNA mutations	Unknown	-
15_6	15	6	23S r.1865T>C	T -> C	RNA mutations	Unknown	-
15_6	15	6	23S r.2211A>G	A -> G	RNA mutations	Unknown	-
15_6	15	6	23S r.2636C>T	C -> T	RNA mutations	Unknown	-
15_6	15	6	23S r.2794C>T	C -> T	RNA mutations	Unknown	-
15_6	15	6	23S r.2796T>C	T -> C	RNA mutations	Unknown	-
15_6	15	6	23S r.2799A>G	A -> G	RNA mutations	Unknown	-
15_6	15	6	23S r.2802G>A	G -> A	RNA mutations	Unknown	-
15_6	15	6	16S_rrsC r.133A>G	A -> G	RNA mutations	Unknown	-
15_6	15	6	16S_rrsH r.909A>G	A -> G	RNA mutations	Unknown	-
15_6	15	6	16S_rrsH r.913C>G	C -> G	RNA mutations	Unknown	-
15_6	15	6	16S_rrsH r.917C>T	C -> T	RNA mutations	Unknown	-
15_6	15	6	16S_rrsH r.925_926insA	ins -> A	RNA mutations	Unknown	-
15_6	15	6	16S_rrsH r.928T>A	T -> A	RNA mutations	Unknown	-
15_6	15	6	16S_rrsH r.930delG	del -> G	RNA mutations	Unknown	-
15_6	15	6	16S_rrsH r.945T>C	T -> C	RNA mutations	Unknown	-
15_6	15	6	16S_rrsH r.1027T>C	T -> C	RNA mutations	Unknown	-
15_6	15	6	ampC n.-1C>T	C -> T	Promoter mutations	Unknown	-
15_6	15	6	ampC n.-18G>A	G -> A	Promoter mutations	Unknown	-
15_8	15	8	parC p.E62K	GAA -> AAA	E -> K	Unknown	-
15_8	15	8	pmrB p.D283G	GAC -> GGC	D -> G	Unknown	-
15_8	15	8	pmrB p.Y358N	TAC -> AAC	Y -> N	Unknown	-
15_8	15	8	23S r.1174T>G	T -> G	RNA mutations	Unknown	-
15_8	15	8	23S r.1723G>A	G -> A	RNA mutations	Unknown	-
15_8	15	8	23S r.1725T>C	T -> C	RNA mutations	Unknown	-
15_8	15	8	23S r.1726C>G	C -> G	RNA mutations	Unknown	-
15_8	15	8	23S r.1727C>A	C -> A	RNA mutations	Unknown	-
15_8	15	8	23S r.1730C>T	C -> T	RNA mutations	Unknown	-
15_8	15	8	23S r.1733G>T	G -> T	RNA mutations	Unknown	-
15_8	15	8	23S r.1734G>C	G -> C	RNA mutations	Unknown	-
15_8	15	8	23S r.1735A>G	A -> G	RNA mutations	Unknown	-
15_8	15	8	23S r.1865T>C	T -> C	RNA mutations	Unknown	-
15_8	15	8	23S r.2211A>G	A -> G	RNA mutations	Unknown	-
15_8	15	8	23S r.2636C>T	C -> T	RNA mutations	Unknown	-
15_8	15	8	23S r.2794C>T	C -> T	RNA mutations	Unknown	-
15_8	15	8	23S r.2796T>C	T -> C	RNA mutations	Unknown	-
15_8	15	8	23S r.2799A>G	A -> G	RNA mutations	Unknown	-
15_8	15	8	23S r.2802G>A	G -> A	RNA mutations	Unknown	-
15_8	15	8	16S_rrsC r.133A>G	A -> G	RNA mutations	Unknown	-
15_8	15	8	16S_rrsH r.909A>G	A -> G	RNA mutations	Unknown	-
15_8	15	8	16S_rrsH r.913C>G	C -> G	RNA mutations	Unknown	-
15_8	15	8	16S_rrsH r.917C>T	C -> T	RNA mutations	Unknown	-
15_8	15	8	16S_rrsH r.925_926insA	ins -> A	RNA mutations	Unknown	-
15_8	15	8	16S_rrsH r.928T>A	T -> A	RNA mutations	Unknown	-
15_8	15	8	16S_rrsH r.930delG	del -> G	RNA mutations	Unknown	-
15_8	15	8	16S_rrsH r.945T>C	T -> C	RNA mutations	Unknown	-
15_8	15	8	16S_rrsH r.1027T>C	T -> C	RNA mutations	Unknown	-
15_8	15	8	ampC n.-1C>T	C -> T	Promoter mutations	Unknown	-
15_8	15	8	ampC n.-18G>A	G -> A	Promoter mutations	Unknown	-
15_9	15	9	parC p.E62K	GAA -> AAA	E -> K	Unknown	-
15_9	15	9	pmrB p.D283G	GAC -> GGC	D -> G	Unknown	-
15_9	15	9	pmrB p.Y358N	TAC -> AAC	Y -> N	Unknown	-
15_9	15	9	23S r.1174T>G	T -> G	RNA mutations	Unknown	-
15_9	15	9	23S r.1723G>A	G -> A	RNA mutations	Unknown	-
15_9	15	9	23S r.1725T>C	T -> C	RNA mutations	Unknown	-
15_9	15	9	23S r.1726C>G	C -> G	RNA mutations	Unknown	-
15_9	15	9	23S r.1727C>A	C -> A	RNA mutations	Unknown	-
15_9	15	9	23S r.1730C>T	C -> T	RNA mutations	Unknown	-
15_9	15	9	23S r.1733G>T	G -> T	RNA mutations	Unknown	-
15_9	15	9	23S r.1734G>C	G -> C	RNA mutations	Unknown	-
15_9	15	9	23S r.1735A>G	A -> G	RNA mutations	Unknown	-
15_9	15	9	23S r.1865T>C	T -> C	RNA mutations	Unknown	-
15_9	15	9	23S r.2211A>G	A -> G	RNA mutations	Unknown	-
15_9	15	9	23S r.2636C>T	C -> T	RNA mutations	Unknown	-
15_9	15	9	23S r.2794C>T	C -> T	RNA mutations	Unknown	-
15_9	15	9	23S r.2796T>C	T -> C	RNA mutations	Unknown	-
15_9	15	9	23S r.2799A>G	A -> G	RNA mutations	Unknown	-
15_9	15	9	23S r.2802G>A	G -> A	RNA mutations	Unknown	-
15_9	15	9	16S_rrsC r.133A>G	A -> G	RNA mutations	Unknown	-
15_9	15	9	16S_rrsH r.909A>G	A -> G	RNA mutations	Unknown	-
15_9	15	9	16S_rrsH r.913C>G	C -> G	RNA mutations	Unknown	-
15_9	15	9	16S_rrsH r.917C>T	C -> T	RNA mutations	Unknown	-
15_9	15	9	16S_rrsH r.925_926insA	ins -> A	RNA mutations	Unknown	-
15_9	15	9	16S_rrsH r.928T>A	T -> A	RNA mutations	Unknown	-
15_9	15	9	16S_rrsH r.930delG	del -> G	RNA mutations	Unknown	-
15_9	15	9	16S_rrsH r.945T>C	T -> C	RNA mutations	Unknown	-
15_9	15	9	16S_rrsH r.1027T>C	T -> C	RNA mutations	Unknown	-
15_9	15	9	ampC n.-1C>T	C -> T	Promoter mutations	Unknown	-
15_9	15	9	ampC n.-18G>A	G -> A	Promoter mutations	Unknown	-
17_1	17	1	gyrA p.D678E	GAC -> GAA	D -> E	Unknown	-
17_1	17	1	parC p.E62K	GAA -> AAA	E -> K	Unknown	-
17_1	17	1	pmrB p.H2R	CAT -> CGT	H -> R	Unknown	-
17_1	17	1	pmrB p.D283G	GAC -> GGC	D -> G	Unknown	-
17_1	17	1	pmrB p.A360V	GCA -> GTA	A -> V	Unknown	-
17_1	17	1	23S r.137T>A	T -> A	RNA mutations	Unknown	-
17_1	17	1	23S r.142A>T	A -> T	RNA mutations	Unknown	-
17_1	17	1	23S r.264C>G	C -> G	RNA mutations	Unknown	-
17_1	17	1	23S r.356G>A	G -> A	RNA mutations	Unknown	-
17_1	17	1	23S r.547A>C	A -> C	RNA mutations	Unknown	-
17_1	17	1	23S r.1171G>A	G -> A	RNA mutations	Unknown	-
17_1	17	1	23S r.1173delT	del -> T	RNA mutations	Unknown	-
17_1	17	1	23S r.1178C>T	C -> T	RNA mutations	Unknown	-
17_1	17	1	23S r.1211C>T	C -> T	RNA mutations	Unknown	-
17_1	17	1	23S r.1220G>A	G -> A	RNA mutations	Unknown	-
17_1	17	1	23S r.1229C>T	C -> T	RNA mutations	Unknown	-
17_1	17	1	23S r.1723G>A	G -> A	RNA mutations	Unknown	-
17_1	17	1	23S r.1725T>C	T -> C	RNA mutations	Unknown	-
17_1	17	1	23S r.1726C>G	C -> G	RNA mutations	Unknown	-
17_1	17	1	23S r.1727C>A	C -> A	RNA mutations	Unknown	-
17_1	17	1	23S r.1730C>T	C -> T	RNA mutations	Unknown	-
17_1	17	1	23S r.1733G>T	G -> T	RNA mutations	Unknown	-
17_1	17	1	23S r.1734G>C	G -> C	RNA mutations	Unknown	-
17_1	17	1	23S r.1735A>G	A -> G	RNA mutations	Unknown	-
17_1	17	1	23S r.1870C>G	C -> G	RNA mutations	Unknown	-
17_1	17	1	23S r.1870_1871insT	ins -> T	RNA mutations	Unknown	-
17_1	17	1	23S r.1872_1873insC	ins -> C	RNA mutations	Unknown	-
17_1	17	1	23S r.2205A>G	A -> G	RNA mutations	Unknown	-
17_1	17	1	23S r.2211A>T	A -> T	RNA mutations	Unknown	-
17_1	17	1	23S r.2794C>T	C -> T	RNA mutations	Unknown	-
17_1	17	1	23S r.2796T>C	T -> C	RNA mutations	Unknown	-
17_1	17	1	23S r.2799A>G	A -> G	RNA mutations	Unknown	-
17_1	17	1	23S r.2802G>A	G -> A	RNA mutations	Unknown	-
17_1	17	1	16S_rrsB r.791G>A	G -> A	RNA mutations	Unknown	-
17_1	17	1	16S_rrsB r.795G>C	G -> C	RNA mutations	Unknown	-
17_1	17	1	16S_rrsB r.799T>C	T -> C	RNA mutations	Unknown	-
17_1	17	1	16S_rrsB r.808delA	del -> A	RNA mutations	Unknown	-
17_1	17	1	16S_rrsB r.811A>T	A -> T	RNA mutations	Unknown	-
17_1	17	1	16S_rrsB r.812_813insG	ins -> G	RNA mutations	Unknown	-
17_1	17	1	16S_rrsB r.827C>T	C -> T	RNA mutations	Unknown	-
17_1	17	1	16S_rrsC r.791G>A	G -> A	RNA mutations	Unknown	-
17_1	17	1	16S_rrsC r.795G>C	G -> C	RNA mutations	Unknown	-
17_1	17	1	16S_rrsC r.799T>C	T -> C	RNA mutations	Unknown	-
17_1	17	1	16S_rrsC r.808delA	del -> A	RNA mutations	Unknown	-
17_1	17	1	16S_rrsC r.811A>T	A -> T	RNA mutations	Unknown	-
17_1	17	1	16S_rrsC r.812_813insG	ins -> G	RNA mutations	Unknown	-
17_1	17	1	16S_rrsC r.827C>T	C -> T	RNA mutations	Unknown	-
17_1	17	1	16S_rrsH r.909T>C	T -> C	RNA mutations	Unknown	-
17_1	17	1	ampC p.R24* - Premature stop codon	CGA -> TGA	R -> *	Unknown	-
17_9	17	9	gyrA p.D678E	GAC -> GAA	D -> E	Unknown	-
17_9	17	9	parC p.E62K	GAA -> AAA	E -> K	Unknown	-
17_9	17	9	pmrB p.H2R	CAT -> CGT	H -> R	Unknown	-
17_9	17	9	pmrB p.D283G	GAC -> GGC	D -> G	Unknown	-
17_9	17	9	pmrB p.A360V	GCA -> GTA	A -> V	Unknown	-
17_9	17	9	23S r.137T>A	T -> A	RNA mutations	Unknown	-
17_9	17	9	23S r.142A>T	A -> T	RNA mutations	Unknown	-
17_9	17	9	23S r.264C>G	C -> G	RNA mutations	Unknown	-
17_9	17	9	23S r.356G>A	G -> A	RNA mutations	Unknown	-
17_9	17	9	23S r.547A>C	A -> C	RNA mutations	Unknown	-
17_9	17	9	23S r.1171G>A	G -> A	RNA mutations	Unknown	-
17_9	17	9	23S r.1173delT	del -> T	RNA mutations	Unknown	-
17_9	17	9	23S r.1178C>T	C -> T	RNA mutations	Unknown	-
17_9	17	9	23S r.1211C>T	C -> T	RNA mutations	Unknown	-
17_9	17	9	23S r.1220G>A	G -> A	RNA mutations	Unknown	-
17_9	17	9	23S r.1229C>T	C -> T	RNA mutations	Unknown	-
17_9	17	9	23S r.1723G>A	G -> A	RNA mutations	Unknown	-
17_9	17	9	23S r.1725T>C	T -> C	RNA mutations	Unknown	-
17_9	17	9	23S r.1726C>G	C -> G	RNA mutations	Unknown	-
17_9	17	9	23S r.1727C>A	C -> A	RNA mutations	Unknown	-
17_9	17	9	23S r.1730C>T	C -> T	RNA mutations	Unknown	-
17_9	17	9	23S r.1733G>T	G -> T	RNA mutations	Unknown	-
17_9	17	9	23S r.1734G>C	G -> C	RNA mutations	Unknown	-
17_9	17	9	23S r.1735A>G	A -> G	RNA mutations	Unknown	-
17_9	17	9	23S r.1870C>G	C -> G	RNA mutations	Unknown	-
17_9	17	9	23S r.1870_1871insT	ins -> T	RNA mutations	Unknown	-
17_9	17	9	23S r.1872_1873insC	ins -> C	RNA mutations	Unknown	-
17_9	17	9	23S r.2205A>G	A -> G	RNA mutations	Unknown	-
17_9	17	9	23S r.2211A>T	A -> T	RNA mutations	Unknown	-
17_9	17	9	23S r.2794C>T	C -> T	RNA mutations	Unknown	-
17_9	17	9	23S r.2796T>C	T -> C	RNA mutations	Unknown	-
17_9	17	9	23S r.2799A>G	A -> G	RNA mutations	Unknown	-
17_9	17	9	23S r.2802G>A	G -> A	RNA mutations	Unknown	-
17_9	17	9	16S_rrsB r.791G>A	G -> A	RNA mutations	Unknown	-
17_9	17	9	16S_rrsB r.795G>C	G -> C	RNA mutations	Unknown	-
17_9	17	9	16S_rrsB r.799T>C	T -> C	RNA mutations	Unknown	-
17_9	17	9	16S_rrsB r.808delA	del -> A	RNA mutations	Unknown	-
17_9	17	9	16S_rrsB r.811A>T	A -> T	RNA mutations	Unknown	-
17_9	17	9	16S_rrsB r.812_813insG	ins -> G	RNA mutations	Unknown	-
17_9	17	9	16S_rrsB r.827C>T	C -> T	RNA mutations	Unknown	-
17_9	17	9	16S_rrsC r.791G>A	G -> A	RNA mutations	Unknown	-
17_9	17	9	16S_rrsC r.795G>C	G -> C	RNA mutations	Unknown	-
17_9	17	9	16S_rrsC r.799T>C	T -> C	RNA mutations	Unknown	-
17_9	17	9	16S_rrsC r.808delA	del -> A	RNA mutations	Unknown	-
17_9	17	9	16S_rrsC r.811A>T	A -> T	RNA mutations	Unknown	-
17_9	17	9	16S_rrsC r.812_813insG	ins -> G	RNA mutations	Unknown	-
17_9	17	9	16S_rrsC r.827C>T	C -> T	RNA mutations	Unknown	-
17_9	17	9	16S_rrsH r.909T>C	T -> C	RNA mutations	Unknown	-
17_9	17	9	ampC p.R24* - Premature stop codon	CGA -> TGA	R -> *	Unknown	-
18_10	18	10	gyrA p.T611S	ACT -> TCT	T -> S	Unknown	-
18_10	18	10	gyrA p.D678E	GAC -> GAA	D -> E	Unknown	-
18_10	18	10	gyrB p.E159D	GAG -> GAT	E -> D	Unknown	-
18_10	18	10	gyrB p.E161D	GAA -> GAT	E -> D	Unknown	-
18_10	18	10	gyrB p.R206K	CGC -> AAA	R -> K	Unknown	-
18_10	18	10	gyrB p.S463A	TCT -> GCT	S -> A	Unknown	-
18_10	18	10	gyrB p.V522I	GTT -> ATC	V -> I	Unknown	-
18_10	18	10	gyrB p.T565S	ACG -> TCT	T -> S	Unknown	-
18_10	18	10	gyrB p.T590A	ACG -> GCG	T -> A	Unknown	-
18_10	18	10	gyrB p.N595V	AAT -> GTT	N -> V	Unknown	-
18_10	18	10	gyrB p.Q657K	CAA -> AAA	Q -> K	Unknown	-
18_10	18	10	gyrB p.E703D	GAA -> GAT	E -> D	Unknown	-
18_10	18	10	parC p.E62K	GAA -> AAA	E -> K	Unknown	-
18_10	18	10	parC p.L409I	CTT -> ATT	L -> I	Unknown	-
18_10	18	10	parC p.S438N	AGT -> AAC	S -> N	Unknown	-
18_10	18	10	parC p.G449S	GGC -> AGC	G -> S	Unknown	-
18_10	18	10	parC p.Q592K	CAG -> AAG	Q -> K	Unknown	-
18_10	18	10	parC p.Q648L	CAG -> CTG	Q -> L	Unknown	-
18_10	18	10	parC p.D659E	GAT -> GAG	D -> E	Unknown	-
18_10	18	10	parC p.Q688H	CAA -> CAC	Q -> H	Unknown	-
18_10	18	10	parC p.Q715L	CAG -> CTG	Q -> L	Unknown	-
18_10	18	10	parC p.R743H	CGC -> CAC	R -> H	Unknown	-
18_10	18	10	parE p.V136I	GTT -> ATT	V -> I	Unknown	-
18_10	18	10	parE p.T333I	ACG -> ATC	T -> I	Unknown	-
18_10	18	10	parE p.A512T	GCG -> ACG	A -> T	Unknown	-
18_10	18	10	pmrA p.A204T	GCC -> ACA	A -> T	Unknown	-
18_10	18	10	pmrB p.H2R	CAT -> CGT	H -> R	Unknown	-
18_10	18	10	pmrB p.I8M	ATA -> ATG	I -> M	Unknown	-
18_10	18	10	pmrB p.R89H	CGC -> CAC	R -> H	Unknown	-
18_10	18	10	pmrB p.P270P - Frameshift	CC-G -> CCA	P -> P	Unknown	-
18_10	18	10	pmrB p.Q271A - Frame restored	CAA -> GC-A	Q -> A	Unknown	-
18_10	18	10	pmrB p.K278Q	AAG -> CAG	K -> Q	Unknown	-
18_10	18	10	pmrB p.D283G	GAC -> GGC	D -> G	Unknown	-
18_10	18	10	pmrB p.G284S	GGA -> AGT	G -> S	Unknown	-
18_10	18	10	pmrB p.Q342E	CAA -> GAA	Q -> E	Unknown	-
18_10	18	10	pmrB p.T344A	ACT -> GCT	T -> A	Unknown	-
18_10	18	10	folP p.F158Y	TTT -> TAT	F -> Y	Unknown	-
18_10	18	10	folP p.Q174R	CAG -> CGG	Q -> R	Unknown	-
18_10	18	10	folP p.S195H	TCC -> CAC	S -> H	Unknown	-
18_10	18	10	23S r.137T>A	T -> A	RNA mutations	Unknown	-
18_10	18	10	23S r.142A>T	A -> T	RNA mutations	Unknown	-
18_10	18	10	23S r.356G>A	G -> A	RNA mutations	Unknown	-
18_10	18	10	23S r.357C>T	C -> T	RNA mutations	Unknown	-
18_10	18	10	23S r.541delA	del -> A	RNA mutations	Unknown	-
18_10	18	10	23S r.543G>T	G -> T	RNA mutations	Unknown	-
18_10	18	10	23S r.544_545insT	ins -> T	RNA mutations	Unknown	-
18_10	18	10	23S r.548G>T	G -> T	RNA mutations	Unknown	-
18_10	18	10	23S r.550C>G	C -> G	RNA mutations	Unknown	-
18_10	18	10	23S r.552delT	del -> T	RNA mutations	Unknown	-
18_10	18	10	23S r.1211C>T	C -> T	RNA mutations	Unknown	-
18_10	18	10	23S r.1714T>G	T -> G	RNA mutations	Unknown	-
18_10	18	10	23S r.1723G>A	G -> A	RNA mutations	Unknown	-
18_10	18	10	23S r.1725T>C	T -> C	RNA mutations	Unknown	-
18_10	18	10	23S r.1726C>G	C -> G	RNA mutations	Unknown	-
18_10	18	10	23S r.1727C>A	C -> A	RNA mutations	Unknown	-
18_10	18	10	23S r.1730C>T	C -> T	RNA mutations	Unknown	-
18_10	18	10	23S r.1733G>T	G -> T	RNA mutations	Unknown	-
18_10	18	10	23S r.1734G>C	G -> C	RNA mutations	Unknown	-
18_10	18	10	23S r.1735A>G	A -> G	RNA mutations	Unknown	-
18_10	18	10	23S r.1865T>C	T -> C	RNA mutations	Unknown	-
18_10	18	10	23S r.1868_1869insC	ins -> C	RNA mutations	Unknown	-
18_10	18	10	23S r.1872_1873insG	ins -> G	RNA mutations	Unknown	-
18_10	18	10	23S r.2137T>C	T -> C	RNA mutations	Unknown	-
18_10	18	10	23S r.2154A>G	A -> G	RNA mutations	Unknown	-
18_10	18	10	23S r.2203T>G	T -> G	RNA mutations	Unknown	-
18_10	18	10	23S r.2211A>T	A -> T	RNA mutations	Unknown	-
18_10	18	10	23S r.2794C>T	C -> T	RNA mutations	Unknown	-
18_10	18	10	23S r.2796T>C	T -> C	RNA mutations	Unknown	-
18_10	18	10	23S r.2799A>G	A -> G	RNA mutations	Unknown	-
18_10	18	10	23S r.2802G>A	G -> A	RNA mutations	Unknown	-
18_10	18	10	16S_rrsB r.79G>A	G -> A	RNA mutations	Unknown	-
18_10	18	10	16S_rrsB r.80A>C	A -> C	RNA mutations	Unknown	-
18_10	18	10	16S_rrsB r.89T>G	T -> G	RNA mutations	Unknown	-
18_10	18	10	16S_rrsB r.90C>T	C -> T	RNA mutations	Unknown	-
18_10	18	10	16S_rrsB r.93T>C	T -> C	RNA mutations	Unknown	-
18_10	18	10	16S_rrsB r.137T>C	T -> C	RNA mutations	Unknown	-
18_10	18	10	16S_rrsB r.474G>A	G -> A	RNA mutations	Unknown	-
18_10	18	10	16S_rrsB r.475C>T	C -> T	RNA mutations	Unknown	-
18_10	18	10	16S_rrsB r.590T>C	T -> C	RNA mutations	Unknown	-
18_10	18	10	16S_rrsB r.649A>G	A -> G	RNA mutations	Unknown	-
18_10	18	10	16S_rrsB r.1002G>A	G -> A	RNA mutations	Unknown	-
18_10	18	10	16S_rrsB r.1006G>C	G -> C	RNA mutations	Unknown	-
18_10	18	10	16S_rrsB r.1010T>C	T -> C	RNA mutations	Unknown	-
18_10	18	10	16S_rrsB r.1019delA	del -> A	RNA mutations	Unknown	-
18_10	18	10	16S_rrsB r.1022A>T	A -> T	RNA mutations	Unknown	-
18_10	18	10	16S_rrsB r.1023_1024insG	ins -> G	RNA mutations	Unknown	-
18_10	18	10	16S_rrsB r.1038C>T	C -> T	RNA mutations	Unknown	-
18_10	18	10	16S_rrsC r.137T>C	T -> C	RNA mutations	Unknown	-
18_10	18	10	16S_rrsC r.226A>G	A -> G	RNA mutations	Unknown	-
18_10	18	10	16S_rrsC r.474G>A	G -> A	RNA mutations	Unknown	-
18_10	18	10	16S_rrsC r.475C>T	C -> T	RNA mutations	Unknown	-
18_10	18	10	16S_rrsC r.590T>C	T -> C	RNA mutations	Unknown	-
18_10	18	10	16S_rrsC r.649A>G	A -> G	RNA mutations	Unknown	-
18_10	18	10	16S_rrsC r.1002G>A	G -> A	RNA mutations	Unknown	-
18_10	18	10	16S_rrsC r.1006G>C	G -> C	RNA mutations	Unknown	-
18_10	18	10	16S_rrsC r.1010T>C	T -> C	RNA mutations	Unknown	-
18_10	18	10	16S_rrsC r.1019delA	del -> A	RNA mutations	Unknown	-
18_10	18	10	16S_rrsC r.1022A>T	A -> T	RNA mutations	Unknown	-
18_10	18	10	16S_rrsC r.1023_1024insG	ins -> G	RNA mutations	Unknown	-
18_10	18	10	16S_rrsC r.1038C>T	C -> T	RNA mutations	Unknown	-
18_10	18	10	16S_rrsH r.79G>A	G -> A	RNA mutations	Unknown	-
18_10	18	10	16S_rrsH r.80A>C	A -> C	RNA mutations	Unknown	-
18_10	18	10	16S_rrsH r.89T>G	T -> G	RNA mutations	Unknown	-
18_10	18	10	16S_rrsH r.90C>T	C -> T	RNA mutations	Unknown	-
18_10	18	10	16S_rrsH r.93T>C	T -> C	RNA mutations	Unknown	-
18_10	18	10	16S_rrsH r.137T>C	T -> C	RNA mutations	Unknown	-
18_10	18	10	16S_rrsH r.474G>A	G -> A	RNA mutations	Unknown	-
18_10	18	10	16S_rrsH r.475C>T	C -> T	RNA mutations	Unknown	-
18_10	18	10	16S_rrsH r.590T>C	T -> C	RNA mutations	Unknown	-
18_10	18	10	16S_rrsH r.649A>G	A -> G	RNA mutations	Unknown	-
18_10	18	10	16S_rrsH r.1120T>C	T -> C	RNA mutations	Unknown	-
18_10	18	10	ampC n.-18G>A	G -> A	Promoter mutations	Unknown	-
18_10	18	10	ampC p.A2T	GCC -> ACC	A -> T	Unknown	-
18_10	18	10	ampC p.L9H - Frameshift	C-TA -> CAT	L -> H	Unknown	-
18_10	18	10	ampC p.W10R - Frame restored	TGG -> A-GG	W -> R	Unknown	-
18_2	18	2	parC p.E62K	GAA -> AAA	E -> K	Unknown	-
18_2	18	2	pmrB p.D283G	GAC -> GGC	D -> G	Unknown	-
18_2	18	2	pmrB p.Y358N	TAC -> AAC	Y -> N	Unknown	-
18_2	18	2	folP p.K279* - Premature stop codon	AAA -> TAA	K -> *	Unknown	-
18_2	18	2	23S r.137T>A	T -> A	RNA mutations	Unknown	-
18_2	18	2	23S r.142A>T	A -> T	RNA mutations	Unknown	-
18_2	18	2	23S r.356G>A	G -> A	RNA mutations	Unknown	-
18_2	18	2	23S r.1211C>T	C -> T	RNA mutations	Unknown	-
18_2	18	2	23S r.1723G>A	G -> A	RNA mutations	Unknown	-
18_2	18	2	23S r.1725T>C	T -> C	RNA mutations	Unknown	-
18_2	18	2	23S r.1726C>G	C -> G	RNA mutations	Unknown	-
18_2	18	2	23S r.1727C>A	C -> A	RNA mutations	Unknown	-
18_2	18	2	23S r.1730C>T	C -> T	RNA mutations	Unknown	-
18_2	18	2	23S r.1733G>T	G -> T	RNA mutations	Unknown	-
18_2	18	2	23S r.1734G>C	G -> C	RNA mutations	Unknown	-
18_2	18	2	23S r.1735A>G	A -> G	RNA mutations	Unknown	-
18_2	18	2	23S r.1865T>C	T -> C	RNA mutations	Unknown	-
18_2	18	2	23S r.2132T>A	T -> A	RNA mutations	Unknown	-
18_2	18	2	16S_rrsB r.909G>A	G -> A	RNA mutations	Unknown	-
18_2	18	2	16S_rrsB r.913G>C	G -> C	RNA mutations	Unknown	-
18_2	18	2	16S_rrsB r.914T>C	T -> C	RNA mutations	Unknown	-
18_2	18	2	16S_rrsB r.917T>G	T -> G	RNA mutations	Unknown	-
18_2	18	2	16S_rrsB r.918C>T	C -> T	RNA mutations	Unknown	-
18_2	18	2	16S_rrsB r.925G>A	G -> A	RNA mutations	Unknown	-
18_2	18	2	16S_rrsB r.926A>C	A -> C	RNA mutations	Unknown	-
18_2	18	2	16S_rrsB r.929A>G	A -> G	RNA mutations	Unknown	-
18_2	18	2	16S_rrsB r.930T>G	T -> G	RNA mutations	Unknown	-
18_2	18	2	16S_rrsB r.945C>T	C -> T	RNA mutations	Unknown	-
18_2	18	2	16S_rrsC r.133A>G	A -> G	RNA mutations	Unknown	-
18_2	18	2	16S_rrsC r.909G>A	G -> A	RNA mutations	Unknown	-
18_2	18	2	16S_rrsC r.913G>C	G -> C	RNA mutations	Unknown	-
18_2	18	2	16S_rrsC r.914T>C	T -> C	RNA mutations	Unknown	-
18_2	18	2	16S_rrsC r.917T>G	T -> G	RNA mutations	Unknown	-
18_2	18	2	16S_rrsC r.918C>T	C -> T	RNA mutations	Unknown	-
18_2	18	2	16S_rrsC r.925G>A	G -> A	RNA mutations	Unknown	-
18_2	18	2	16S_rrsC r.929A>G	A -> G	RNA mutations	Unknown	-
18_2	18	2	16S_rrsC r.930T>G	T -> G	RNA mutations	Unknown	-
18_2	18	2	16S_rrsC r.945C>T	C -> T	RNA mutations	Unknown	-
18_2	18	2	16S_rrsH r.914T>C	T -> C	RNA mutations	Unknown	-
18_2	18	2	16S_rrsH r.917C>G	C -> G	RNA mutations	Unknown	-
18_2	18	2	16S_rrsH r.918C>T	C -> T	RNA mutations	Unknown	-
18_2	18	2	16S_rrsH r.925G>A	G -> A	RNA mutations	Unknown	-
18_2	18	2	16S_rrsH r.925_926insC	ins -> C	RNA mutations	Unknown	-
18_2	18	2	16S_rrsH r.928T>G	T -> G	RNA mutations	Unknown	-
18_2	18	2	16S_rrsH r.929delT	del -> T	RNA mutations	Unknown	-
18_2	18	2	16S_rrsH r.1027T>C	T -> C	RNA mutations	Unknown	-
18_2	18	2	ampC n.-1C>T	C -> T	Promoter mutations	Unknown	-
18_2	18	2	ampC n.-18G>A	G -> A	Promoter mutations	Unknown	-
20_3	20	3	gyrA p.D678E	GAC -> GAA	D -> E	Unknown	-
20_3	20	3	gyrB p.E703D	GAA -> GAC	E -> D	Unknown	-
20_3	20	3	parC p.E62K	GAA -> AAA	E -> K	Unknown	-
20_3	20	3	pmrB p.H2R	CAT -> CGT	H -> R	Unknown	-
20_3	20	3	pmrB p.S138N	AGC -> AAC	S -> N	Unknown	-
20_3	20	3	pmrB p.D283G	GAC -> GGC	D -> G	Unknown	-
20_3	20	3	23S r.137T>A	T -> A	RNA mutations	Unknown	-
20_3	20	3	23S r.142A>T	A -> T	RNA mutations	Unknown	-
20_3	20	3	23S r.541delA	del -> A	RNA mutations	Unknown	-
20_3	20	3	23S r.543G>T	G -> T	RNA mutations	Unknown	-
20_3	20	3	23S r.546_547insA	ins -> A	RNA mutations	Unknown	-
20_3	20	3	23S r.548G>T	G -> T	RNA mutations	Unknown	-
20_3	20	3	23S r.550C>G	C -> G	RNA mutations	Unknown	-
20_3	20	3	23S r.552delT	del -> T	RNA mutations	Unknown	-
20_3	20	3	23S r.1171G>A	G -> A	RNA mutations	Unknown	-
20_3	20	3	23S r.1173delT	del -> T	RNA mutations	Unknown	-
20_3	20	3	23S r.1178C>T	C -> T	RNA mutations	Unknown	-
20_3	20	3	23S r.1220G>A	G -> A	RNA mutations	Unknown	-
20_3	20	3	23S r.1229C>T	C -> T	RNA mutations	Unknown	-
20_3	20	3	23S r.1869_1870insG	ins -> G	RNA mutations	Unknown	-
20_3	20	3	23S r.1870C>T	C -> T	RNA mutations	Unknown	-
20_3	20	3	23S r.1872_1873insC	ins -> C	RNA mutations	Unknown	-
20_3	20	3	23S r.2205A>G	A -> G	RNA mutations	Unknown	-
20_3	20	3	23S r.2209G>C	G -> C	RNA mutations	Unknown	-
20_3	20	3	23S r.2211A>G	A -> G	RNA mutations	Unknown	-
20_3	20	3	23S r.2215C>G	C -> G	RNA mutations	Unknown	-
20_3	20	3	23S r.2794C>T	C -> T	RNA mutations	Unknown	-
20_3	20	3	23S r.2796T>C	T -> C	RNA mutations	Unknown	-
20_3	20	3	23S r.2797T>C	T -> C	RNA mutations	Unknown	-
20_3	20	3	23S r.2799A>G	A -> G	RNA mutations	Unknown	-
20_3	20	3	23S r.2802G>A	G -> A	RNA mutations	Unknown	-
20_3	20	3	16S_rrsC r.79A>G	A -> G	RNA mutations	Unknown	-
20_3	20	3	16S_rrsC r.80C>A	C -> A	RNA mutations	Unknown	-
20_3	20	3	16S_rrsC r.89G>T	G -> T	RNA mutations	Unknown	-
20_3	20	3	16S_rrsC r.90T>C	T -> C	RNA mutations	Unknown	-
20_3	20	3	16S_rrsC r.93C>T	C -> T	RNA mutations	Unknown	-
20_3	20	3	16S_rrsC r.226A>G	A -> G	RNA mutations	Unknown	-
20_3	20	3	16S_rrsH r.1002A>G	A -> G	RNA mutations	Unknown	-
20_3	20	3	16S_rrsH r.1006C>G	C -> G	RNA mutations	Unknown	-
20_3	20	3	16S_rrsH r.1010C>T	C -> T	RNA mutations	Unknown	-
20_3	20	3	16S_rrsH r.1018_1019insA	ins -> A	RNA mutations	Unknown	-
20_3	20	3	16S_rrsH r.1021T>A	T -> A	RNA mutations	Unknown	-
20_3	20	3	16S_rrsH r.1023delG	del -> G	RNA mutations	Unknown	-
20_3	20	3	16S_rrsH r.1038T>C	T -> C	RNA mutations	Unknown	-
20_3	20	3	16S_rrsH r.1120T>C	T -> C	RNA mutations	Unknown	-
20_3	20	3	ampC p.R24* - Premature stop codon	CGA -> TGA	R -> *	Unknown	-
20_3	20	3	rpoB p.R694C	CGC -> TGC	R -> C	Unknown	-
20_8	20	8	parC p.E62K	GAA -> AAA	E -> K	Unknown	-
20_8	20	8	parC p.R681H	CGT -> CAT	R -> H	Unknown	-
20_8	20	8	23S r.137T>A	T -> A	RNA mutations	Unknown	-
20_8	20	8	23S r.142A>T	A -> T	RNA mutations	Unknown	-
20_8	20	8	23S r.1174T>G	T -> G	RNA mutations	Unknown	-
20_8	20	8	23S r.1723G>A	G -> A	RNA mutations	Unknown	-
20_8	20	8	23S r.1725T>C	T -> C	RNA mutations	Unknown	-
20_8	20	8	23S r.1726C>G	C -> G	RNA mutations	Unknown	-
20_8	20	8	23S r.1727C>A	C -> A	RNA mutations	Unknown	-
20_8	20	8	23S r.1730C>T	C -> T	RNA mutations	Unknown	-
20_8	20	8	23S r.1733G>T	G -> T	RNA mutations	Unknown	-
20_8	20	8	23S r.1734G>C	G -> C	RNA mutations	Unknown	-
20_8	20	8	23S r.1735A>G	A -> G	RNA mutations	Unknown	-
20_8	20	8	23S r.1865T>C	T -> C	RNA mutations	Unknown	-
20_8	20	8	23S r.2203T>G	T -> G	RNA mutations	Unknown	-
20_8	20	8	23S r.2794C>T	C -> T	RNA mutations	Unknown	-
20_8	20	8	23S r.2796T>C	T -> C	RNA mutations	Unknown	-
20_8	20	8	23S r.2799A>G	A -> G	RNA mutations	Unknown	-
20_8	20	8	23S r.2802G>A	G -> A	RNA mutations	Unknown	-
20_8	20	8	16S_rrsB r.80A>C	A -> C	RNA mutations	Unknown	-
20_8	20	8	16S_rrsB r.89T>G	T -> G	RNA mutations	Unknown	-
20_8	20	8	16S_rrsB r.93T>C	T -> C	RNA mutations	Unknown	-
20_8	20	8	16S_rrsB r.250A>T	A -> T	RNA mutations	Unknown	-
20_8	20	8	16S_rrsB r.253A>T	A -> T	RNA mutations	Unknown	-
20_8	20	8	16S_rrsB r.273T>A	T -> A	RNA mutations	Unknown	-
20_8	20	8	16S_rrsC r.79A>G	A -> G	RNA mutations	Unknown	-
20_8	20	8	16S_rrsC r.90T>C	T -> C	RNA mutations	Unknown	-
20_8	20	8	16S_rrsC r.226A>G	A -> G	RNA mutations	Unknown	-
20_8	20	8	16S_rrsC r.250A>T	A -> T	RNA mutations	Unknown	-
20_8	20	8	16S_rrsC r.253A>T	A -> T	RNA mutations	Unknown	-
20_8	20	8	16S_rrsC r.273T>A	T -> A	RNA mutations	Unknown	-
20_8	20	8	16S_rrsH r.80A>C	A -> C	RNA mutations	Unknown	-
20_8	20	8	16S_rrsH r.89T>G	T -> G	RNA mutations	Unknown	-
20_8	20	8	16S_rrsH r.93T>C	T -> C	RNA mutations	Unknown	-
20_8	20	8	16S_rrsH r.250A>T	A -> T	RNA mutations	Unknown	-
20_8	20	8	16S_rrsH r.253A>T	A -> T	RNA mutations	Unknown	-
20_8	20	8	16S_rrsH r.273T>A	T -> A	RNA mutations	Unknown	-
20_8	20	8	16S_rrsH r.1002A>G	A -> G	RNA mutations	Unknown	-
20_8	20	8	16S_rrsH r.1006C>G	C -> G	RNA mutations	Unknown	-
20_8	20	8	16S_rrsH r.1010C>T	C -> T	RNA mutations	Unknown	-
20_8	20	8	16S_rrsH r.1018_1019insA	ins -> A	RNA mutations	Unknown	-
20_8	20	8	16S_rrsH r.1021T>A	T -> A	RNA mutations	Unknown	-
20_8	20	8	16S_rrsH r.1023delG	del -> G	RNA mutations	Unknown	-
20_8	20	8	16S_rrsH r.1038T>C	T -> C	RNA mutations	Unknown	-
20_8	20	8	16S_rrsH r.1120T>C	T -> C	RNA mutations	Unknown	-
20_8	20	8	ampC n.-1C>T	C -> T	Promoter mutations	Unknown	-
20_8	20	8	ampC n.-18G>A	G -> A	Promoter mutations	Unknown	-
23_8	23	8	parC p.E62K	GAA -> AAA	E -> K	Unknown	-
23_8	23	8	pmrB p.D283G	GAC -> GGC	D -> G	Unknown	-
23_8	23	8	pmrB p.Y358N	TAC -> AAC	Y -> N	Unknown	-
23_8	23	8	23S r.137T>A	T -> A	RNA mutations	Unknown	-
23_8	23	8	23S r.142A>T	A -> T	RNA mutations	Unknown	-
23_8	23	8	23S r.264C>G	C -> G	RNA mutations	Unknown	-
23_8	23	8	23S r.1171G>A	G -> A	RNA mutations	Unknown	-
23_8	23	8	23S r.1173delT	del -> T	RNA mutations	Unknown	-
23_8	23	8	23S r.1178C>T	C -> T	RNA mutations	Unknown	-
23_8	23	8	23S r.1211C>T	C -> T	RNA mutations	Unknown	-
23_8	23	8	23S r.1723G>A	G -> A	RNA mutations	Unknown	-
23_8	23	8	23S r.1868_1869insC	ins -> C	RNA mutations	Unknown	-
23_8	23	8	23S r.1872_1873insG	ins -> G	RNA mutations	Unknown	-
23_8	23	8	23S r.2794C>T	C -> T	RNA mutations	Unknown	-
23_8	23	8	23S r.2796T>C	T -> C	RNA mutations	Unknown	-
23_8	23	8	23S r.2799A>G	A -> G	RNA mutations	Unknown	-
23_8	23	8	23S r.2802G>A	G -> A	RNA mutations	Unknown	-
23_8	23	8	16S_rrsC r.133A>G	A -> G	RNA mutations	Unknown	-
23_8	23	8	16S_rrsH r.909A>G	A -> G	RNA mutations	Unknown	-
23_8	23	8	16S_rrsH r.913C>G	C -> G	RNA mutations	Unknown	-
23_8	23	8	16S_rrsH r.917C>T	C -> T	RNA mutations	Unknown	-
23_8	23	8	16S_rrsH r.925_926insA	ins -> A	RNA mutations	Unknown	-
23_8	23	8	16S_rrsH r.928T>A	T -> A	RNA mutations	Unknown	-
23_8	23	8	16S_rrsH r.930delG	del -> G	RNA mutations	Unknown	-
23_8	23	8	16S_rrsH r.945T>C	T -> C	RNA mutations	Unknown	-
23_8	23	8	16S_rrsH r.1027T>C	T -> C	RNA mutations	Unknown	-
23_8	23	8	ampC n.-1C>T	C -> T	Promoter mutations	Unknown	-
23_8	23	8	ampC n.-18G>A	G -> A	Promoter mutations	Unknown	-
24_5	24	5	gyrA p.D678E	GAC -> GAA	D -> E	Unknown	-
24_5	24	5	gyrB p.E703D	GAA -> GAC	E -> D	Unknown	-
24_5	24	5	parC p.E62K	GAA -> AAG	E -> K	Unknown	-
24_5	24	5	parC p.D197E	GAC -> GAG	D -> E	Unknown	-
24_5	24	5	parC p.K200N	AAA -> AAT	K -> N	Unknown	-
24_5	24	5	parC p.D309E	GAT -> GAG	D -> E	Unknown	-
24_5	24	5	parC p.L344R	CTG -> CGG	L -> R	Unknown	-
24_5	24	5	parC p.D475E	GAT -> GAA	D -> E	Unknown	-
24_5	24	5	pmrB p.H2R	CAT -> CGT	H -> R	Unknown	-
24_5	24	5	pmrB p.S138N	AGC -> AAC	S -> N	Unknown	-
24_5	24	5	pmrB p.D283G	GAC -> GGC	D -> G	Unknown	-
24_5	24	5	23S r.137T>A	T -> A	RNA mutations	Unknown	-
24_5	24	5	23S r.142A>T	A -> T	RNA mutations	Unknown	-
24_5	24	5	23S r.541delA	del -> A	RNA mutations	Unknown	-
24_5	24	5	23S r.543G>T	G -> T	RNA mutations	Unknown	-
24_5	24	5	23S r.544_545insT	ins -> T	RNA mutations	Unknown	-
24_5	24	5	23S r.548G>T	G -> T	RNA mutations	Unknown	-
24_5	24	5	23S r.550C>G	C -> G	RNA mutations	Unknown	-
24_5	24	5	23S r.552delT	del -> T	RNA mutations	Unknown	-
24_5	24	5	23S r.1220G>A	G -> A	RNA mutations	Unknown	-
24_5	24	5	23S r.1229C>T	C -> T	RNA mutations	Unknown	-
24_5	24	5	23S r.1869_1870insG	ins -> G	RNA mutations	Unknown	-
24_5	24	5	23S r.1870C>T	C -> T	RNA mutations	Unknown	-
24_5	24	5	23S r.1872_1873insC	ins -> C	RNA mutations	Unknown	-
24_5	24	5	23S r.2205A>G	A -> G	RNA mutations	Unknown	-
24_5	24	5	23S r.2211A>T	A -> T	RNA mutations	Unknown	-
24_5	24	5	23S r.2794C>T	C -> T	RNA mutations	Unknown	-
24_5	24	5	23S r.2796T>C	T -> C	RNA mutations	Unknown	-
24_5	24	5	23S r.2797T>C	T -> C	RNA mutations	Unknown	-
24_5	24	5	23S r.2799A>G	A -> G	RNA mutations	Unknown	-
24_5	24	5	23S r.2802G>A	G -> A	RNA mutations	Unknown	-
24_5	24	5	16S_rrsC r.79A>G	A -> G	RNA mutations	Unknown	-
24_5	24	5	16S_rrsC r.80C>A	C -> A	RNA mutations	Unknown	-
24_5	24	5	16S_rrsC r.89G>T	G -> T	RNA mutations	Unknown	-
24_5	24	5	16S_rrsC r.90T>C	T -> C	RNA mutations	Unknown	-
24_5	24	5	16S_rrsC r.93C>T	C -> T	RNA mutations	Unknown	-
24_5	24	5	16S_rrsC r.226A>G	A -> G	RNA mutations	Unknown	-
24_5	24	5	16S_rrsH r.1002A>G	A -> G	RNA mutations	Unknown	-
24_5	24	5	16S_rrsH r.1006C>G	C -> G	RNA mutations	Unknown	-
24_5	24	5	16S_rrsH r.1010C>T	C -> T	RNA mutations	Unknown	-
24_5	24	5	16S_rrsH r.1018_1019insA	ins -> A	RNA mutations	Unknown	-
24_5	24	5	16S_rrsH r.1021T>A	T -> A	RNA mutations	Unknown	-
24_5	24	5	16S_rrsH r.1023delG	del -> G	RNA mutations	Unknown	-
24_5	24	5	16S_rrsH r.1038T>C	T -> C	RNA mutations	Unknown	-
24_5	24	5	16S_rrsH r.1120T>C	T -> C	RNA mutations	Unknown	-
24_5	24	5	rpoB p.K439I	AAA -> ATA	K -> I	Unknown	-
24_9	24	9	gyrA p.D678E	GAC -> GAA	D -> E	Unknown	-
24_9	24	9	gyrB p.E703D	GAA -> GAC	E -> D	Unknown	-
24_9	24	9	parC p.E62K	GAA -> AAG	E -> K	Unknown	-
24_9	24	9	parC p.D197E	GAC -> GAG	D -> E	Unknown	-
24_9	24	9	parC p.K200N	AAA -> AAT	K -> N	Unknown	-
24_9	24	9	parC p.D309E	GAT -> GAG	D -> E	Unknown	-
24_9	24	9	parC p.L344R	CTG -> CGG	L -> R	Unknown	-
24_9	24	9	parC p.D475E	GAT -> GAA	D -> E	Unknown	-
24_9	24	9	pmrB p.H2R	CAT -> CGT	H -> R	Unknown	-
24_9	24	9	pmrB p.S138N	AGC -> AAC	S -> N	Unknown	-
24_9	24	9	pmrB p.D283G	GAC -> GGC	D -> G	Unknown	-
24_9	24	9	23S r.137T>A	T -> A	RNA mutations	Unknown	-
24_9	24	9	23S r.142A>T	A -> T	RNA mutations	Unknown	-
24_9	24	9	23S r.541delA	del -> A	RNA mutations	Unknown	-
24_9	24	9	23S r.543G>T	G -> T	RNA mutations	Unknown	-
24_9	24	9	23S r.544_545insT	ins -> T	RNA mutations	Unknown	-
24_9	24	9	23S r.548G>T	G -> T	RNA mutations	Unknown	-
24_9	24	9	23S r.550C>G	C -> G	RNA mutations	Unknown	-
24_9	24	9	23S r.552delT	del -> T	RNA mutations	Unknown	-
24_9	24	9	23S r.1220G>A	G -> A	RNA mutations	Unknown	-
24_9	24	9	23S r.1229C>T	C -> T	RNA mutations	Unknown	-
24_9	24	9	23S r.1869_1870insG	ins -> G	RNA mutations	Unknown	-
24_9	24	9	23S r.1870C>T	C -> T	RNA mutations	Unknown	-
24_9	24	9	23S r.1872_1873insC	ins -> C	RNA mutations	Unknown	-
24_9	24	9	23S r.2205A>G	A -> G	RNA mutations	Unknown	-
24_9	24	9	23S r.2211A>T	A -> T	RNA mutations	Unknown	-
24_9	24	9	23S r.2794C>T	C -> T	RNA mutations	Unknown	-
24_9	24	9	23S r.2796T>C	T -> C	RNA mutations	Unknown	-
24_9	24	9	23S r.2797T>C	T -> C	RNA mutations	Unknown	-
24_9	24	9	23S r.2799A>G	A -> G	RNA mutations	Unknown	-
24_9	24	9	23S r.2802G>A	G -> A	RNA mutations	Unknown	-
24_9	24	9	16S_rrsC r.79A>G	A -> G	RNA mutations	Unknown	-
24_9	24	9	16S_rrsC r.80C>A	C -> A	RNA mutations	Unknown	-
24_9	24	9	16S_rrsC r.89G>T	G -> T	RNA mutations	Unknown	-
24_9	24	9	16S_rrsC r.90T>C	T -> C	RNA mutations	Unknown	-
24_9	24	9	16S_rrsC r.93C>T	C -> T	RNA mutations	Unknown	-
24_9	24	9	16S_rrsC r.226A>G	A -> G	RNA mutations	Unknown	-
24_9	24	9	16S_rrsH r.1002A>G	A -> G	RNA mutations	Unknown	-
24_9	24	9	16S_rrsH r.1006C>G	C -> G	RNA mutations	Unknown	-
24_9	24	9	16S_rrsH r.1010C>T	C -> T	RNA mutations	Unknown	-
24_9	24	9	16S_rrsH r.1018_1019insA	ins -> A	RNA mutations	Unknown	-
24_9	24	9	16S_rrsH r.1021T>A	T -> A	RNA mutations	Unknown	-
24_9	24	9	16S_rrsH r.1023delG	del -> G	RNA mutations	Unknown	-
24_9	24	9	16S_rrsH r.1038T>C	T -> C	RNA mutations	Unknown	-
24_9	24	9	16S_rrsH r.1120T>C	T -> C	RNA mutations	Unknown	-
24_9	24	9	rpoB p.K439I	AAA -> ATA	K -> I	Unknown	-
25_4	25	4	parC p.E62K	GAA -> AAA	E -> K	Unknown	-
25_4	25	4	pmrB p.D283G	GAC -> GGC	D -> G	Unknown	-
25_4	25	4	pmrB p.Y358N	TAC -> AAC	Y -> N	Unknown	-
25_4	25	4	23S r.137T>A	T -> A	RNA mutations	Unknown	-
25_4	25	4	23S r.142A>T	A -> T	RNA mutations	Unknown	-
25_4	25	4	23S r.264C>G	C -> G	RNA mutations	Unknown	-
25_4	25	4	23S r.1171G>A	G -> A	RNA mutations	Unknown	-
25_4	25	4	23S r.1173delT	del -> T	RNA mutations	Unknown	-
25_4	25	4	23S r.1178C>T	C -> T	RNA mutations	Unknown	-
25_4	25	4	23S r.1211C>T	C -> T	RNA mutations	Unknown	-
25_4	25	4	23S r.1723G>A	G -> A	RNA mutations	Unknown	-
25_4	25	4	23S r.1868_1869insC	ins -> C	RNA mutations	Unknown	-
25_4	25	4	23S r.1872_1873insG	ins -> G	RNA mutations	Unknown	-
25_4	25	4	23S r.2794C>T	C -> T	RNA mutations	Unknown	-
25_4	25	4	23S r.2796T>C	T -> C	RNA mutations	Unknown	-
25_4	25	4	23S r.2799A>G	A -> G	RNA mutations	Unknown	-
25_4	25	4	23S r.2802G>A	G -> A	RNA mutations	Unknown	-
25_4	25	4	16S_rrsB r.909G>A	G -> A	RNA mutations	Unknown	-
25_4	25	4	16S_rrsB r.913G>C	G -> C	RNA mutations	Unknown	-
25_4	25	4	16S_rrsB r.917T>C	T -> C	RNA mutations	Unknown	-
25_4	25	4	16S_rrsB r.926delA	del -> A	RNA mutations	Unknown	-
25_4	25	4	16S_rrsB r.929A>T	A -> T	RNA mutations	Unknown	-
25_4	25	4	16S_rrsB r.930_931insG	ins -> G	RNA mutations	Unknown	-
25_4	25	4	16S_rrsB r.945C>T	C -> T	RNA mutations	Unknown	-
25_4	25	4	16S_rrsC r.133A>G	A -> G	RNA mutations	Unknown	-
25_4	25	4	16S_rrsC r.909G>A	G -> A	RNA mutations	Unknown	-
25_4	25	4	16S_rrsC r.913G>C	G -> C	RNA mutations	Unknown	-
25_4	25	4	16S_rrsC r.917T>C	T -> C	RNA mutations	Unknown	-
25_4	25	4	16S_rrsC r.926delA	del -> A	RNA mutations	Unknown	-
25_4	25	4	16S_rrsC r.929A>T	A -> T	RNA mutations	Unknown	-
25_4	25	4	16S_rrsC r.930_931insG	ins -> G	RNA mutations	Unknown	-
25_4	25	4	16S_rrsC r.945C>T	C -> T	RNA mutations	Unknown	-
25_4	25	4	16S_rrsH r.1027T>C	T -> C	RNA mutations	Unknown	-
25_4	25	4	ampC n.-1C>T	C -> T	Promoter mutations	Unknown	-
25_4	25	4	ampC n.-18G>A	G -> A	Promoter mutations	Unknown	-
25_6	25	6	parC p.E62K	GAA -> AAA	E -> K	Unknown	-
25_6	25	6	pmrB p.D283G	GAC -> GGC	D -> G	Unknown	-
25_6	25	6	pmrB p.Y358N	TAC -> AAC	Y -> N	Unknown	-
25_6	25	6	23S r.137T>A	T -> A	RNA mutations	Unknown	-
25_6	25	6	23S r.142A>T	A -> T	RNA mutations	Unknown	-
25_6	25	6	23S r.264C>G	C -> G	RNA mutations	Unknown	-
25_6	25	6	23S r.1171G>A	G -> A	RNA mutations	Unknown	-
25_6	25	6	23S r.1173delT	del -> T	RNA mutations	Unknown	-
25_6	25	6	23S r.1178C>T	C -> T	RNA mutations	Unknown	-
25_6	25	6	23S r.1211C>T	C -> T	RNA mutations	Unknown	-
25_6	25	6	23S r.1723G>A	G -> A	RNA mutations	Unknown	-
25_6	25	6	23S r.1868_1869insC	ins -> C	RNA mutations	Unknown	-
25_6	25	6	23S r.1872_1873insG	ins -> G	RNA mutations	Unknown	-
25_6	25	6	16S_rrsB r.909G>A	G -> A	RNA mutations	Unknown	-
25_6	25	6	16S_rrsB r.913G>C	G -> C	RNA mutations	Unknown	-
25_6	25	6	16S_rrsB r.917T>C	T -> C	RNA mutations	Unknown	-
25_6	25	6	16S_rrsB r.926delA	del -> A	RNA mutations	Unknown	-
25_6	25	6	16S_rrsB r.929A>T	A -> T	RNA mutations	Unknown	-
25_6	25	6	16S_rrsB r.930_931insG	ins -> G	RNA mutations	Unknown	-
25_6	25	6	16S_rrsB r.945C>T	C -> T	RNA mutations	Unknown	-
25_6	25	6	16S_rrsC r.133A>G	A -> G	RNA mutations	Unknown	-
25_6	25	6	16S_rrsC r.909G>A	G -> A	RNA mutations	Unknown	-
25_6	25	6	16S_rrsC r.913G>C	G -> C	RNA mutations	Unknown	-
25_6	25	6	16S_rrsC r.917T>C	T -> C	RNA mutations	Unknown	-
25_6	25	6	16S_rrsC r.926delA	del -> A	RNA mutations	Unknown	-
25_6	25	6	16S_rrsC r.929A>T	A -> T	RNA mutations	Unknown	-
25_6	25	6	16S_rrsC r.930_931insG	ins -> G	RNA mutations	Unknown	-
25_6	25	6	16S_rrsC r.945C>T	C -> T	RNA mutations	Unknown	-
25_6	25	6	16S_rrsH r.1027T>C	T -> C	RNA mutations	Unknown	-
25_6	25	6	ampC n.-1C>T	C -> T	Promoter mutations	Unknown	-
25_6	25	6	ampC n.-18G>A	G -> A	Promoter mutations	Unknown	-
35_5	35	5	parC p.E62K	GAA -> AAA	E -> K	Unknown	-
35_5	35	5	pmrB p.D283G	GAC -> GGC	D -> G	Unknown	-
35_5	35	5	pmrB p.Y358N	TAC -> AAC	Y -> N	Unknown	-
35_5	35	5	23S r.895C>T	C -> T	RNA mutations	Unknown	-
35_5	35	5	23S r.904G>A	G -> A	RNA mutations	Unknown	-
35_5	35	5	23S r.913C>T	C -> T	RNA mutations	Unknown	-
35_5	35	5	23S r.1407G>A	G -> A	RNA mutations	Unknown	-
35_5	35	5	23S r.1816T>G	T -> G	RNA mutations	Unknown	-
35_5	35	5	23S r.2478C>T	C -> T	RNA mutations	Unknown	-
35_5	35	5	23S r.2480T>C	T -> C	RNA mutations	Unknown	-
35_5	35	5	23S r.2483A>G	A -> G	RNA mutations	Unknown	-
35_5	35	5	23S r.2486G>A	G -> A	RNA mutations	Unknown	-
35_5	35	5	16S_rrsB r.1002G>A	G -> A	RNA mutations	Unknown	-
35_5	35	5	16S_rrsB r.1006G>C	G -> C	RNA mutations	Unknown	-
35_5	35	5	16S_rrsB r.1010T>C	T -> C	RNA mutations	Unknown	-
35_5	35	5	16S_rrsB r.1019delA	del -> A	RNA mutations	Unknown	-
35_5	35	5	16S_rrsB r.1022A>T	A -> T	RNA mutations	Unknown	-
35_5	35	5	16S_rrsB r.1023_1024insG	ins -> G	RNA mutations	Unknown	-
35_5	35	5	16S_rrsB r.1038C>T	C -> T	RNA mutations	Unknown	-
35_5	35	5	16S_rrsC r.79A>G	A -> G	RNA mutations	Unknown	-
35_5	35	5	16S_rrsC r.80C>A	C -> A	RNA mutations	Unknown	-
35_5	35	5	16S_rrsC r.89G>T	G -> T	RNA mutations	Unknown	-
35_5	35	5	16S_rrsC r.90T>C	T -> C	RNA mutations	Unknown	-
35_5	35	5	16S_rrsC r.93C>T	C -> T	RNA mutations	Unknown	-
35_5	35	5	16S_rrsC r.226A>G	A -> G	RNA mutations	Unknown	-
35_5	35	5	16S_rrsC r.1002G>A	G -> A	RNA mutations	Unknown	-
35_5	35	5	16S_rrsC r.1006G>C	G -> C	RNA mutations	Unknown	-
35_5	35	5	16S_rrsC r.1010T>C	T -> C	RNA mutations	Unknown	-
35_5	35	5	16S_rrsC r.1019delA	del -> A	RNA mutations	Unknown	-
35_5	35	5	16S_rrsC r.1022A>T	A -> T	RNA mutations	Unknown	-
35_5	35	5	16S_rrsC r.1023_1024insG	ins -> G	RNA mutations	Unknown	-
35_5	35	5	16S_rrsC r.1038C>T	C -> T	RNA mutations	Unknown	-
35_5	35	5	16S_rrsH r.1120T>C	T -> C	RNA mutations	Unknown	-
35_5	35	5	ampC n.-1C>T	C -> T	Promoter mutations	Unknown	-
35_5	35	5	ampC n.-18G>A	G -> A	Promoter mutations	Unknown	-
36_1	36	1	gyrA p.D678E	GAC -> GAA	D -> E	Unknown	-
36_1	36	1	gyrB p.E703D	GAA -> GAC	E -> D	Unknown	-
36_1	36	1	parC p.E62K	GAA -> AAA	E -> K	Unknown	-
36_1	36	1	pmrB p.H2R	CAT -> CGT	H -> R	Unknown	-
36_1	36	1	pmrB p.S138N	AGC -> AAC	S -> N	Unknown	-
36_1	36	1	pmrB p.D283G	GAC -> GGC	D -> G	Unknown	-
36_1	36	1	23S r.137T>A	T -> A	RNA mutations	Unknown	-
36_1	36	1	23S r.142A>T	A -> T	RNA mutations	Unknown	-
36_1	36	1	23S r.541delA	del -> A	RNA mutations	Unknown	-
36_1	36	1	23S r.543G>T	G -> T	RNA mutations	Unknown	-
36_1	36	1	23S r.544_545insT	ins -> T	RNA mutations	Unknown	-
36_1	36	1	23S r.548G>T	G -> T	RNA mutations	Unknown	-
36_1	36	1	23S r.550C>G	C -> G	RNA mutations	Unknown	-
36_1	36	1	23S r.552delT	del -> T	RNA mutations	Unknown	-
36_1	36	1	23S r.1220G>A	G -> A	RNA mutations	Unknown	-
36_1	36	1	23S r.1229C>T	C -> T	RNA mutations	Unknown	-
36_1	36	1	23S r.1869_1870insG	ins -> G	RNA mutations	Unknown	-
36_1	36	1	23S r.1870C>T	C -> T	RNA mutations	Unknown	-
36_1	36	1	23S r.1872_1873insC	ins -> C	RNA mutations	Unknown	-
36_1	36	1	23S r.2205A>G	A -> G	RNA mutations	Unknown	-
36_1	36	1	23S r.2209G>C	G -> C	RNA mutations	Unknown	-
36_1	36	1	23S r.2215C>G	C -> G	RNA mutations	Unknown	-
36_1	36	1	23S r.2794C>T	C -> T	RNA mutations	Unknown	-
36_1	36	1	23S r.2796T>C	T -> C	RNA mutations	Unknown	-
36_1	36	1	23S r.2797T>C	T -> C	RNA mutations	Unknown	-
36_1	36	1	23S r.2799A>G	A -> G	RNA mutations	Unknown	-
36_1	36	1	23S r.2802G>A	G -> A	RNA mutations	Unknown	-
36_1	36	1	16S_rrsC r.79A>G	A -> G	RNA mutations	Unknown	-
36_1	36	1	16S_rrsC r.80C>A	C -> A	RNA mutations	Unknown	-
36_1	36	1	16S_rrsC r.89G>T	G -> T	RNA mutations	Unknown	-
36_1	36	1	16S_rrsC r.90T>C	T -> C	RNA mutations	Unknown	-
36_1	36	1	16S_rrsC r.93C>T	C -> T	RNA mutations	Unknown	-
36_1	36	1	16S_rrsC r.226A>G	A -> G	RNA mutations	Unknown	-
36_1	36	1	16S_rrsH r.1002A>G	A -> G	RNA mutations	Unknown	-
36_1	36	1	16S_rrsH r.1006C>G	C -> G	RNA mutations	Unknown	-
36_1	36	1	16S_rrsH r.1010C>T	C -> T	RNA mutations	Unknown	-
36_1	36	1	16S_rrsH r.1018_1019insA	ins -> A	RNA mutations	Unknown	-
36_1	36	1	16S_rrsH r.1021T>A	T -> A	RNA mutations	Unknown	-
36_1	36	1	16S_rrsH r.1023delG	del -> G	RNA mutations	Unknown	-
36_1	36	1	16S_rrsH r.1038T>C	T -> C	RNA mutations	Unknown	-
36_1	36	1	16S_rrsH r.1120T>C	T -> C	RNA mutations	Unknown	-
36_1	36	1	ampC p.R24* - Premature stop codon	CGA -> TGA	R -> *	Unknown	-
36_10	36	10	gyrA p.D678E	GAC -> GAA	D -> E	Unknown	-
36_10	36	10	gyrB p.E703D	GAA -> GAC	E -> D	Unknown	-
36_10	36	10	parC p.E62K	GAA -> AAA	E -> K	Unknown	-
36_10	36	10	pmrB p.H2R	CAT -> CGT	H -> R	Unknown	-
36_10	36	10	pmrB p.S138N	AGC -> AAC	S -> N	Unknown	-
36_10	36	10	pmrB p.D283G	GAC -> GGC	D -> G	Unknown	-
36_10	36	10	23S r.137T>A	T -> A	RNA mutations	Unknown	-
36_10	36	10	23S r.142A>T	A -> T	RNA mutations	Unknown	-
36_10	36	10	23S r.541delA	del -> A	RNA mutations	Unknown	-
36_10	36	10	23S r.543G>T	G -> T	RNA mutations	Unknown	-
36_10	36	10	23S r.544_545insT	ins -> T	RNA mutations	Unknown	-
36_10	36	10	23S r.548G>T	G -> T	RNA mutations	Unknown	-
36_10	36	10	23S r.550C>G	C -> G	RNA mutations	Unknown	-
36_10	36	10	23S r.552delT	del -> T	RNA mutations	Unknown	-
36_10	36	10	23S r.1220G>A	G -> A	RNA mutations	Unknown	-
36_10	36	10	23S r.1229C>T	C -> T	RNA mutations	Unknown	-
36_10	36	10	23S r.1869_1870insG	ins -> G	RNA mutations	Unknown	-
36_10	36	10	23S r.1870C>T	C -> T	RNA mutations	Unknown	-
36_10	36	10	23S r.1872_1873insC	ins -> C	RNA mutations	Unknown	-
36_10	36	10	23S r.2205A>G	A -> G	RNA mutations	Unknown	-
36_10	36	10	23S r.2209G>C	G -> C	RNA mutations	Unknown	-
36_10	36	10	23S r.2215C>G	C -> G	RNA mutations	Unknown	-
36_10	36	10	23S r.2794C>T	C -> T	RNA mutations	Unknown	-
36_10	36	10	23S r.2796T>C	T -> C	RNA mutations	Unknown	-
36_10	36	10	23S r.2797T>C	T -> C	RNA mutations	Unknown	-
36_10	36	10	23S r.2799A>G	A -> G	RNA mutations	Unknown	-
36_10	36	10	23S r.2802G>A	G -> A	RNA mutations	Unknown	-
36_10	36	10	16S_rrsC r.79A>G	A -> G	RNA mutations	Unknown	-
36_10	36	10	16S_rrsC r.80C>A	C -> A	RNA mutations	Unknown	-
36_10	36	10	16S_rrsC r.89G>T	G -> T	RNA mutations	Unknown	-
36_10	36	10	16S_rrsC r.90T>C	T -> C	RNA mutations	Unknown	-
36_10	36	10	16S_rrsC r.93C>T	C -> T	RNA mutations	Unknown	-
36_10	36	10	16S_rrsC r.226A>G	A -> G	RNA mutations	Unknown	-
36_10	36	10	16S_rrsH r.1002A>G	A -> G	RNA mutations	Unknown	-
36_10	36	10	16S_rrsH r.1006C>G	C -> G	RNA mutations	Unknown	-
36_10	36	10	16S_rrsH r.1010C>T	C -> T	RNA mutations	Unknown	-
36_10	36	10	16S_rrsH r.1018_1019insA	ins -> A	RNA mutations	Unknown	-
36_10	36	10	16S_rrsH r.1021T>A	T -> A	RNA mutations	Unknown	-
36_10	36	10	16S_rrsH r.1023delG	del -> G	RNA mutations	Unknown	-
36_10	36	10	16S_rrsH r.1038T>C	T -> C	RNA mutations	Unknown	-
36_10	36	10	16S_rrsH r.1120T>C	T -> C	RNA mutations	Unknown	-
36_10	36	10	ampC p.R24* - Premature stop codon	CGA -> TGA	R -> *	Unknown	-
37_4	37	4	gyrB p.H652R	CAC -> CGC	H -> R	Unknown	-
37_4	37	4	parC p.E62K	GAA -> AAA	E -> K	Unknown	-
37_4	37	4	pmrB p.D283G	GAC -> GGC	D -> G	Unknown	-
37_4	37	4	pmrB p.Y358N	TAC -> AAC	Y -> N	Unknown	-
37_4	37	4	23S r.137T>A	T -> A	RNA mutations	Unknown	-
37_4	37	4	23S r.142A>T	A -> T	RNA mutations	Unknown	-
37_4	37	4	23S r.316C>T	C -> T	RNA mutations	Unknown	-
37_4	37	4	23S r.542_543insA	ins -> A	RNA mutations	Unknown	-
37_4	37	4	23S r.544C>A	C -> A	RNA mutations	Unknown	-
37_4	37	4	23S r.545T>G	T -> G	RNA mutations	Unknown	-
37_4	37	4	23S r.546T>C	T -> C	RNA mutations	Unknown	-
37_4	37	4	23S r.548G>A	G -> A	RNA mutations	Unknown	-
37_4	37	4	23S r.549G>T	G -> T	RNA mutations	Unknown	-
37_4	37	4	23S r.550_551insT	ins -> T	RNA mutations	Unknown	-
37_4	37	4	23S r.1723G>A	G -> A	RNA mutations	Unknown	-
37_4	37	4	23S r.1865T>C	T -> C	RNA mutations	Unknown	-
37_4	37	4	23S r.2794C>T	C -> T	RNA mutations	Unknown	-
37_4	37	4	23S r.2796T>C	T -> C	RNA mutations	Unknown	-
37_4	37	4	23S r.2799A>G	A -> G	RNA mutations	Unknown	-
37_4	37	4	23S r.2802G>A	G -> A	RNA mutations	Unknown	-
37_4	37	4	16S_rrsB r.157A>T	A -> T	RNA mutations	Unknown	-
37_4	37	4	16S_rrsB r.160A>T	A -> T	RNA mutations	Unknown	-
37_4	37	4	16S_rrsB r.180T>A	T -> A	RNA mutations	Unknown	-
37_4	37	4	16S_rrsC r.133A>G	A -> G	RNA mutations	Unknown	-
37_4	37	4	16S_rrsC r.157A>T	A -> T	RNA mutations	Unknown	-
37_4	37	4	16S_rrsC r.160A>T	A -> T	RNA mutations	Unknown	-
37_4	37	4	16S_rrsC r.180T>A	T -> A	RNA mutations	Unknown	-
37_4	37	4	16S_rrsH r.157A>T	A -> T	RNA mutations	Unknown	-
37_4	37	4	16S_rrsH r.160A>T	A -> T	RNA mutations	Unknown	-
37_4	37	4	16S_rrsH r.180T>A	T -> A	RNA mutations	Unknown	-
37_4	37	4	16S_rrsH r.909A>G	A -> G	RNA mutations	Unknown	-
37_4	37	4	16S_rrsH r.913C>G	C -> G	RNA mutations	Unknown	-
37_4	37	4	16S_rrsH r.917C>T	C -> T	RNA mutations	Unknown	-
37_4	37	4	16S_rrsH r.925_926insA	ins -> A	RNA mutations	Unknown	-
37_4	37	4	16S_rrsH r.928T>A	T -> A	RNA mutations	Unknown	-
37_4	37	4	16S_rrsH r.930delG	del -> G	RNA mutations	Unknown	-
37_4	37	4	16S_rrsH r.945T>C	T -> C	RNA mutations	Unknown	-
37_4	37	4	16S_rrsH r.1027T>C	T -> C	RNA mutations	Unknown	-
37_4	37	4	ampC n.-1C>T	C -> T	Promoter mutations	Unknown	-
37_4	37	4	ampC n.-18G>A	G -> A	Promoter mutations	Unknown	-
4_5	4	5	parC p.E62K	GAA -> AAA	E -> K	Unknown	-
4_5	4	5	pmrB p.D283G	GAC -> GGC	D -> G	Unknown	-
4_5	4	5	pmrB p.Y358N	TAC -> AAC	Y -> N	Unknown	-
4_5	4	5	folP p.K279* - Premature stop codon	AAA -> TAA	K -> *	Unknown	-
4_5	4	5	23S r.854C>T	C -> T	RNA mutations	Unknown	-
4_5	4	5	23S r.1366G>A	G -> A	RNA mutations	Unknown	-
4_5	4	5	23S r.1368T>C	T -> C	RNA mutations	Unknown	-
4_5	4	5	23S r.1369C>G	C -> G	RNA mutations	Unknown	-
4_5	4	5	23S r.1370C>A	C -> A	RNA mutations	Unknown	-
4_5	4	5	23S r.1373C>T	C -> T	RNA mutations	Unknown	-
4_5	4	5	23S r.1376G>T	G -> T	RNA mutations	Unknown	-
4_5	4	5	23S r.1377G>C	G -> C	RNA mutations	Unknown	-
4_5	4	5	23S r.1378A>G	A -> G	RNA mutations	Unknown	-
4_5	4	5	23S r.1508T>C	T -> C	RNA mutations	Unknown	-
4_5	4	5	23S r.1775T>A	T -> A	RNA mutations	Unknown	-
4_5	4	5	16S_rrsB r.1002G>A	G -> A	RNA mutations	Unknown	-
4_5	4	5	16S_rrsB r.1006G>C	G -> C	RNA mutations	Unknown	-
4_5	4	5	16S_rrsB r.1010T>C	T -> C	RNA mutations	Unknown	-
4_5	4	5	16S_rrsB r.1019delA	del -> A	RNA mutations	Unknown	-
4_5	4	5	16S_rrsB r.1022A>T	A -> T	RNA mutations	Unknown	-
4_5	4	5	16S_rrsB r.1023_1024insG	ins -> G	RNA mutations	Unknown	-
4_5	4	5	16S_rrsB r.1038C>T	C -> T	RNA mutations	Unknown	-
4_5	4	5	16S_rrsC r.79A>G	A -> G	RNA mutations	Unknown	-
4_5	4	5	16S_rrsC r.80C>A	C -> A	RNA mutations	Unknown	-
4_5	4	5	16S_rrsC r.89G>T	G -> T	RNA mutations	Unknown	-
4_5	4	5	16S_rrsC r.90T>C	T -> C	RNA mutations	Unknown	-
4_5	4	5	16S_rrsC r.93C>T	C -> T	RNA mutations	Unknown	-
4_5	4	5	16S_rrsC r.226A>G	A -> G	RNA mutations	Unknown	-
4_5	4	5	16S_rrsC r.1002G>A	G -> A	RNA mutations	Unknown	-
4_5	4	5	16S_rrsC r.1006G>C	G -> C	RNA mutations	Unknown	-
4_5	4	5	16S_rrsC r.1010T>C	T -> C	RNA mutations	Unknown	-
4_5	4	5	16S_rrsC r.1019delA	del -> A	RNA mutations	Unknown	-
4_5	4	5	16S_rrsC r.1022A>T	A -> T	RNA mutations	Unknown	-
4_5	4	5	16S_rrsC r.1023_1024insG	ins -> G	RNA mutations	Unknown	-
4_5	4	5	16S_rrsC r.1038C>T	C -> T	RNA mutations	Unknown	-
4_5	4	5	16S_rrsH r.1120T>C	T -> C	RNA mutations	Unknown	-
4_5	4	5	ampC n.-1C>T	C -> T	Promoter mutations	Unknown	-
4_5	4	5	ampC n.-18G>A	G -> A	Promoter mutations	Unknown	-
4_9	4	9	parC p.E62K	GAA -> AAA	E -> K	Unknown	-
4_9	4	9	pmrB p.D283G	GAC -> GGC	D -> G	Unknown	-
4_9	4	9	pmrB p.Y358N	TAC -> AAC	Y -> N	Unknown	-
4_9	4	9	folP p.K279* - Premature stop codon	AAA -> TAA	K -> *	Unknown	-
4_9	4	9	23S r.854C>T	C -> T	RNA mutations	Unknown	-
4_9	4	9	23S r.1366G>A	G -> A	RNA mutations	Unknown	-
4_9	4	9	23S r.1368T>C	T -> C	RNA mutations	Unknown	-
4_9	4	9	23S r.1369C>G	C -> G	RNA mutations	Unknown	-
4_9	4	9	23S r.1370C>A	C -> A	RNA mutations	Unknown	-
4_9	4	9	23S r.1373C>T	C -> T	RNA mutations	Unknown	-
4_9	4	9	23S r.1376G>T	G -> T	RNA mutations	Unknown	-
4_9	4	9	23S r.1377G>C	G -> C	RNA mutations	Unknown	-
4_9	4	9	23S r.1378A>G	A -> G	RNA mutations	Unknown	-
4_9	4	9	23S r.1508T>C	T -> C	RNA mutations	Unknown	-
4_9	4	9	23S r.1775T>A	T -> A	RNA mutations	Unknown	-
4_9	4	9	23S r.2437C>T	C -> T	RNA mutations	Unknown	-
4_9	4	9	23S r.2439T>C	T -> C	RNA mutations	Unknown	-
4_9	4	9	23S r.2442A>G	A -> G	RNA mutations	Unknown	-
4_9	4	9	23S r.2445G>A	G -> A	RNA mutations	Unknown	-
4_9	4	9	16S_rrsB r.1002G>A	G -> A	RNA mutations	Unknown	-
4_9	4	9	16S_rrsB r.1006G>C	G -> C	RNA mutations	Unknown	-
4_9	4	9	16S_rrsB r.1010T>C	T -> C	RNA mutations	Unknown	-
4_9	4	9	16S_rrsB r.1019delA	del -> A	RNA mutations	Unknown	-
4_9	4	9	16S_rrsB r.1022A>T	A -> T	RNA mutations	Unknown	-
4_9	4	9	16S_rrsB r.1023_1024insG	ins -> G	RNA mutations	Unknown	-
4_9	4	9	16S_rrsB r.1038C>T	C -> T	RNA mutations	Unknown	-
4_9	4	9	16S_rrsC r.79A>G	A -> G	RNA mutations	Unknown	-
4_9	4	9	16S_rrsC r.80C>A	C -> A	RNA mutations	Unknown	-
4_9	4	9	16S_rrsC r.89G>T	G -> T	RNA mutations	Unknown	-
4_9	4	9	16S_rrsC r.90T>C	T -> C	RNA mutations	Unknown	-
4_9	4	9	16S_rrsC r.93C>T	C -> T	RNA mutations	Unknown	-
4_9	4	9	16S_rrsC r.226A>G	A -> G	RNA mutations	Unknown	-
4_9	4	9	16S_rrsC r.1002G>A	G -> A	RNA mutations	Unknown	-
4_9	4	9	16S_rrsC r.1006G>C	G -> C	RNA mutations	Unknown	-
4_9	4	9	16S_rrsC r.1010T>C	T -> C	RNA mutations	Unknown	-
4_9	4	9	16S_rrsC r.1019delA	del -> A	RNA mutations	Unknown	-
4_9	4	9	16S_rrsC r.1022A>T	A -> T	RNA mutations	Unknown	-
4_9	4	9	16S_rrsC r.1023_1024insG	ins -> G	RNA mutations	Unknown	-
4_9	4	9	16S_rrsC r.1038C>T	C -> T	RNA mutations	Unknown	-
4_9	4	9	16S_rrsH r.1120T>C	T -> C	RNA mutations	Unknown	-
4_9	4	9	ampC n.-1C>T	C -> T	Promoter mutations	Unknown	-
4_9	4	9	ampC n.-18G>A	G -> A	Promoter mutations	Unknown	-
46_1	46	1	parC p.E62K	GAA -> AAA	E -> K	Unknown	-
46_1	46	1	pmrB p.D283G	GAC -> GGC	D -> G	Unknown	-
46_1	46	1	pmrB p.Y358N	TAC -> AAC	Y -> N	Unknown	-
46_1	46	1	23S r.1723G>A	G -> A	RNA mutations	Unknown	-
46_1	46	1	23S r.1865T>C	T -> C	RNA mutations	Unknown	-
46_1	46	1	23S r.2794C>T	C -> T	RNA mutations	Unknown	-
46_1	46	1	23S r.2796T>C	T -> C	RNA mutations	Unknown	-
46_1	46	1	23S r.2799A>G	A -> G	RNA mutations	Unknown	-
46_1	46	1	23S r.2802G>A	G -> A	RNA mutations	Unknown	-
46_1	46	1	16S_rrsB r.157A>T	A -> T	RNA mutations	Unknown	-
46_1	46	1	16S_rrsB r.160A>T	A -> T	RNA mutations	Unknown	-
46_1	46	1	16S_rrsB r.180T>A	T -> A	RNA mutations	Unknown	-
46_1	46	1	16S_rrsC r.133A>G	A -> G	RNA mutations	Unknown	-
46_1	46	1	16S_rrsC r.157A>T	A -> T	RNA mutations	Unknown	-
46_1	46	1	16S_rrsC r.160A>T	A -> T	RNA mutations	Unknown	-
46_1	46	1	16S_rrsC r.180T>A	T -> A	RNA mutations	Unknown	-
46_1	46	1	16S_rrsH r.157A>T	A -> T	RNA mutations	Unknown	-
46_1	46	1	16S_rrsH r.160A>T	A -> T	RNA mutations	Unknown	-
46_1	46	1	16S_rrsH r.180T>A	T -> A	RNA mutations	Unknown	-
46_1	46	1	16S_rrsH r.909A>G	A -> G	RNA mutations	Unknown	-
46_1	46	1	16S_rrsH r.913C>G	C -> G	RNA mutations	Unknown	-
46_1	46	1	16S_rrsH r.917C>T	C -> T	RNA mutations	Unknown	-
46_1	46	1	16S_rrsH r.925_926insA	ins -> A	RNA mutations	Unknown	-
46_1	46	1	16S_rrsH r.928T>A	T -> A	RNA mutations	Unknown	-
46_1	46	1	16S_rrsH r.930delG	del -> G	RNA mutations	Unknown	-
46_1	46	1	16S_rrsH r.945T>C	T -> C	RNA mutations	Unknown	-
46_1	46	1	16S_rrsH r.1027T>C	T -> C	RNA mutations	Unknown	-
46_1	46	1	ampC n.-1C>T	C -> T	Promoter mutations	Unknown	-
46_1	46	1	ampC n.-18G>A	G -> A	Promoter mutations	Unknown	-
46_10	46	10	gyrA p.D678E	GAC -> GAA	D -> E	Unknown	-
46_10	46	10	gyrB p.E703D	GAA -> GAC	E -> D	Unknown	-
46_10	46	10	parC p.E62K	GAA -> AAA	E -> K	Unknown	-
46_10	46	10	pmrB p.H2R	CAT -> CGT	H -> R	Unknown	-
46_10	46	10	pmrB p.S138N	AGC -> AAC	S -> N	Unknown	-
46_10	46	10	pmrB p.D283G	GAC -> GGC	D -> G	Unknown	-
46_10	46	10	23S r.137T>A	T -> A	RNA mutations	Unknown	-
46_10	46	10	23S r.142A>T	A -> T	RNA mutations	Unknown	-
46_10	46	10	23S r.541delA	del -> A	RNA mutations	Unknown	-
46_10	46	10	23S r.543G>T	G -> T	RNA mutations	Unknown	-
46_10	46	10	23S r.546_547insA	ins -> A	RNA mutations	Unknown	-
46_10	46	10	23S r.548G>T	G -> T	RNA mutations	Unknown	-
46_10	46	10	23S r.550C>G	C -> G	RNA mutations	Unknown	-
46_10	46	10	23S r.552delT	del -> T	RNA mutations	Unknown	-
46_10	46	10	23S r.1171G>A	G -> A	RNA mutations	Unknown	-
46_10	46	10	23S r.1173delT	del -> T	RNA mutations	Unknown	-
46_10	46	10	23S r.1178C>T	C -> T	RNA mutations	Unknown	-
46_10	46	10	23S r.1220G>A	G -> A	RNA mutations	Unknown	-
46_10	46	10	23S r.1229C>T	C -> T	RNA mutations	Unknown	-
46_10	46	10	23S r.2205A>G	A -> G	RNA mutations	Unknown	-
46_10	46	10	23S r.2209G>C	G -> C	RNA mutations	Unknown	-
46_10	46	10	23S r.2211A>G	A -> G	RNA mutations	Unknown	-
46_10	46	10	23S r.2215C>G	C -> G	RNA mutations	Unknown	-
46_10	46	10	23S r.2794C>T	C -> T	RNA mutations	Unknown	-
46_10	46	10	23S r.2796T>C	T -> C	RNA mutations	Unknown	-
46_10	46	10	23S r.2797T>C	T -> C	RNA mutations	Unknown	-
46_10	46	10	23S r.2799A>G	A -> G	RNA mutations	Unknown	-
46_10	46	10	23S r.2802G>A	G -> A	RNA mutations	Unknown	-
46_10	46	10	16S_rrsC r.79A>G	A -> G	RNA mutations	Unknown	-
46_10	46	10	16S_rrsC r.80C>A	C -> A	RNA mutations	Unknown	-
46_10	46	10	16S_rrsC r.89G>T	G -> T	RNA mutations	Unknown	-
46_10	46	10	16S_rrsC r.90T>C	T -> C	RNA mutations	Unknown	-
46_10	46	10	16S_rrsC r.93C>T	C -> T	RNA mutations	Unknown	-
46_10	46	10	16S_rrsC r.226A>G	A -> G	RNA mutations	Unknown	-
46_10	46	10	16S_rrsH r.1002A>G	A -> G	RNA mutations	Unknown	-
46_10	46	10	16S_rrsH r.1006C>G	C -> G	RNA mutations	Unknown	-
46_10	46	10	16S_rrsH r.1010C>T	C -> T	RNA mutations	Unknown	-
46_10	46	10	16S_rrsH r.1018_1019insA	ins -> A	RNA mutations	Unknown	-
46_10	46	10	16S_rrsH r.1021T>A	T -> A	RNA mutations	Unknown	-
46_10	46	10	16S_rrsH r.1023delG	del -> G	RNA mutations	Unknown	-
46_10	46	10	16S_rrsH r.1038T>C	T -> C	RNA mutations	Unknown	-
46_10	46	10	16S_rrsH r.1120T>C	T -> C	RNA mutations	Unknown	-
46_10	46	10	ampC p.R24* - Premature stop codon	CGA -> TGA	R -> *	Unknown	-
46_10	46	10	rpoB p.R694C	CGC -> TGC	R -> C	Unknown	-
46_2	46	2	gyrA p.D678E	GAC -> GAA	D -> E	Unknown	-
46_2	46	2	gyrB p.E703D	GAA -> GAC	E -> D	Unknown	-
46_2	46	2	parC p.E62K	GAA -> AAA	E -> K	Unknown	-
46_2	46	2	pmrB p.H2R	CAT -> CGT	H -> R	Unknown	-
46_2	46	2	pmrB p.S138N	AGC -> AAC	S -> N	Unknown	-
46_2	46	2	pmrB p.D283G	GAC -> GGC	D -> G	Unknown	-
46_2	46	2	23S r.137T>A	T -> A	RNA mutations	Unknown	-
46_2	46	2	23S r.142A>T	A -> T	RNA mutations	Unknown	-
46_2	46	2	23S r.541delA	del -> A	RNA mutations	Unknown	-
46_2	46	2	23S r.543G>T	G -> T	RNA mutations	Unknown	-
46_2	46	2	23S r.544_545insT	ins -> T	RNA mutations	Unknown	-
46_2	46	2	23S r.548G>T	G -> T	RNA mutations	Unknown	-
46_2	46	2	23S r.550C>G	C -> G	RNA mutations	Unknown	-
46_2	46	2	23S r.552delT	del -> T	RNA mutations	Unknown	-
46_2	46	2	23S r.1220G>A	G -> A	RNA mutations	Unknown	-
46_2	46	2	23S r.1229C>T	C -> T	RNA mutations	Unknown	-
46_2	46	2	23S r.1869_1870insG	ins -> G	RNA mutations	Unknown	-
46_2	46	2	23S r.1870C>T	C -> T	RNA mutations	Unknown	-
46_2	46	2	23S r.1872_1873insC	ins -> C	RNA mutations	Unknown	-
46_2	46	2	23S r.2205A>G	A -> G	RNA mutations	Unknown	-
46_2	46	2	23S r.2209G>C	G -> C	RNA mutations	Unknown	-
46_2	46	2	23S r.2215C>G	C -> G	RNA mutations	Unknown	-
46_2	46	2	23S r.2794C>T	C -> T	RNA mutations	Unknown	-
46_2	46	2	23S r.2796T>C	T -> C	RNA mutations	Unknown	-
46_2	46	2	23S r.2797T>C	T -> C	RNA mutations	Unknown	-
46_2	46	2	23S r.2799A>G	A -> G	RNA mutations	Unknown	-
46_2	46	2	23S r.2802G>A	G -> A	RNA mutations	Unknown	-
46_2	46	2	16S_rrsC r.79A>G	A -> G	RNA mutations	Unknown	-
46_2	46	2	16S_rrsC r.80C>A	C -> A	RNA mutations	Unknown	-
46_2	46	2	16S_rrsC r.89G>T	G -> T	RNA mutations	Unknown	-
46_2	46	2	16S_rrsC r.90T>C	T -> C	RNA mutations	Unknown	-
46_2	46	2	16S_rrsC r.93C>T	C -> T	RNA mutations	Unknown	-
46_2	46	2	16S_rrsC r.226A>G	A -> G	RNA mutations	Unknown	-
46_2	46	2	16S_rrsH r.1002A>G	A -> G	RNA mutations	Unknown	-
46_2	46	2	16S_rrsH r.1006C>G	C -> G	RNA mutations	Unknown	-
46_2	46	2	16S_rrsH r.1010C>T	C -> T	RNA mutations	Unknown	-
46_2	46	2	16S_rrsH r.1018_1019insA	ins -> A	RNA mutations	Unknown	-
46_2	46	2	16S_rrsH r.1021T>A	T -> A	RNA mutations	Unknown	-
46_2	46	2	16S_rrsH r.1023delG	del -> G	RNA mutations	Unknown	-
46_2	46	2	16S_rrsH r.1038T>C	T -> C	RNA mutations	Unknown	-
46_2	46	2	16S_rrsH r.1120T>C	T -> C	RNA mutations	Unknown	-
46_2	46	2	ampC p.R24* - Premature stop codon	CGA -> TGA	R -> *	Unknown	-
49_10	49	10	gyrB p.H652R	CAC -> CGC	H -> R	Unknown	-
49_10	49	10	parC p.E62K	GAA -> AAA	E -> K	Unknown	-
49_10	49	10	pmrB p.D283G	GAC -> GGC	D -> G	Unknown	-
49_10	49	10	pmrB p.Y358N	TAC -> AAC	Y -> N	Unknown	-
49_10	49	10	23S r.875C>T	C -> T	RNA mutations	Unknown	-
49_10	49	10	23S r.1369G>A	G -> A	RNA mutations	Unknown	-
49_10	49	10	23S r.2440C>T	C -> T	RNA mutations	Unknown	-
49_10	49	10	23S r.2442T>C	T -> C	RNA mutations	Unknown	-
49_10	49	10	23S r.2445A>G	A -> G	RNA mutations	Unknown	-
49_10	49	10	23S r.2448G>A	G -> A	RNA mutations	Unknown	-
49_10	49	10	16S_rrsC r.133A>G	A -> G	RNA mutations	Unknown	-
49_10	49	10	16S_rrsH r.909A>G	A -> G	RNA mutations	Unknown	-
49_10	49	10	16S_rrsH r.913C>G	C -> G	RNA mutations	Unknown	-
49_10	49	10	16S_rrsH r.917C>T	C -> T	RNA mutations	Unknown	-
49_10	49	10	16S_rrsH r.925_926insA	ins -> A	RNA mutations	Unknown	-
49_10	49	10	16S_rrsH r.928T>A	T -> A	RNA mutations	Unknown	-
49_10	49	10	16S_rrsH r.930delG	del -> G	RNA mutations	Unknown	-
49_10	49	10	16S_rrsH r.945T>C	T -> C	RNA mutations	Unknown	-
49_10	49	10	16S_rrsH r.1027T>C	T -> C	RNA mutations	Unknown	-
49_10	49	10	ampC n.-1C>T	C -> T	Promoter mutations	Unknown	-
49_10	49	10	ampC n.-18G>A	G -> A	Promoter mutations	Unknown	-
49_4	49	4	gyrB p.E185D	GAA -> GAC	E -> D	Unknown	-
49_4	49	4	gyrB p.E656D	GAG -> GAT	E -> D	Unknown	-
49_4	49	4	parC p.E62K	GAA -> AAA	E -> K	Unknown	-
49_4	49	4	parE p.V136I	GTT -> ATC	V -> I	Unknown	-
49_4	49	4	parE p.V147I	GTG -> ATA	V -> I	Unknown	-
49_4	49	4	parE p.T172A	ACC -> GCC	T -> A	Unknown	-
49_4	49	4	pmrB p.H2R	CAT -> CGT	H -> R	Unknown	-
49_4	49	4	pmrB p.S138N	AGC -> AAC	S -> N	Unknown	-
49_4	49	4	pmrB p.T246I	ACC -> ATC	T -> I	Unknown	-
49_4	49	4	pmrB p.E281D	GAA -> GAC	E -> D	Unknown	-
49_4	49	4	pmrB p.D283G	GAC -> GGC	D -> G	Unknown	-
49_4	49	4	pmrB p.V351I	GTA -> ATA	V -> I	Unknown	-
49_4	49	4	23S r.137T>A	T -> A	RNA mutations	Unknown	-
49_4	49	4	23S r.142A>T	A -> T	RNA mutations	Unknown	-
49_4	49	4	23S r.541delA	del -> A	RNA mutations	Unknown	-
49_4	49	4	23S r.543G>T	G -> T	RNA mutations	Unknown	-
49_4	49	4	23S r.544_545insT	ins -> T	RNA mutations	Unknown	-
49_4	49	4	23S r.548G>T	G -> T	RNA mutations	Unknown	-
49_4	49	4	23S r.550C>G	C -> G	RNA mutations	Unknown	-
49_4	49	4	23S r.552delT	del -> T	RNA mutations	Unknown	-
49_4	49	4	23S r.1220G>A	G -> A	RNA mutations	Unknown	-
49_4	49	4	23S r.1229C>T	C -> T	RNA mutations	Unknown	-
49_4	49	4	23S r.1723G>A	G -> A	RNA mutations	Unknown	-
49_4	49	4	23S r.1725T>C	T -> C	RNA mutations	Unknown	-
49_4	49	4	23S r.1726C>G	C -> G	RNA mutations	Unknown	-
49_4	49	4	23S r.1727C>A	C -> A	RNA mutations	Unknown	-
49_4	49	4	23S r.1730C>T	C -> T	RNA mutations	Unknown	-
49_4	49	4	23S r.1733G>T	G -> T	RNA mutations	Unknown	-
49_4	49	4	23S r.1734G>C	G -> C	RNA mutations	Unknown	-
49_4	49	4	23S r.1735A>G	A -> G	RNA mutations	Unknown	-
49_4	49	4	23S r.1869_1870insG	ins -> G	RNA mutations	Unknown	-
49_4	49	4	23S r.1872_1873insC	ins -> C	RNA mutations	Unknown	-
49_4	49	4	23S r.2205A>G	A -> G	RNA mutations	Unknown	-
49_4	49	4	23S r.2209G>C	G -> C	RNA mutations	Unknown	-
49_4	49	4	23S r.2211A>T	A -> T	RNA mutations	Unknown	-
49_4	49	4	23S r.2215C>G	C -> G	RNA mutations	Unknown	-
49_4	49	4	16S_rrsB r.79G>T	G -> T	RNA mutations	Unknown	-
49_4	49	4	16S_rrsB r.80A>C	A -> C	RNA mutations	Unknown	-
49_4	49	4	16S_rrsB r.89T>G	T -> G	RNA mutations	Unknown	-
49_4	49	4	16S_rrsB r.90C>A	C -> A	RNA mutations	Unknown	-
49_4	49	4	16S_rrsB r.93T>C	T -> C	RNA mutations	Unknown	-
49_4	49	4	16S_rrsC r.79A>T	A -> T	RNA mutations	Unknown	-
49_4	49	4	16S_rrsC r.90T>A	T -> A	RNA mutations	Unknown	-
49_4	49	4	16S_rrsC r.226A>G	A -> G	RNA mutations	Unknown	-
49_4	49	4	16S_rrsH r.79G>T	G -> T	RNA mutations	Unknown	-
49_4	49	4	16S_rrsH r.80A>C	A -> C	RNA mutations	Unknown	-
49_4	49	4	16S_rrsH r.89T>G	T -> G	RNA mutations	Unknown	-
49_4	49	4	16S_rrsH r.90C>A	C -> A	RNA mutations	Unknown	-
49_4	49	4	16S_rrsH r.93T>C	T -> C	RNA mutations	Unknown	-
49_4	49	4	16S_rrsH r.1002A>G	A -> G	RNA mutations	Unknown	-
49_4	49	4	16S_rrsH r.1006C>G	C -> G	RNA mutations	Unknown	-
49_4	49	4	16S_rrsH r.1010C>T	C -> T	RNA mutations	Unknown	-
49_4	49	4	16S_rrsH r.1018_1019insA	ins -> A	RNA mutations	Unknown	-
49_4	49	4	16S_rrsH r.1021T>A	T -> A	RNA mutations	Unknown	-
49_4	49	4	16S_rrsH r.1023delG	del -> G	RNA mutations	Unknown	-
49_4	49	4	16S_rrsH r.1038T>C	T -> C	RNA mutations	Unknown	-
49_4	49	4	16S_rrsH r.1120T>C	T -> C	RNA mutations	Unknown	-
49_4	49	4	ampC n.-28G>A	G -> A	Promoter mutations	Unknown	-
49_4	49	4	rpoB p.E412D	GAA -> GAC	E -> D	Unknown	-
49_4	49	4	rpoB p.T595I	ACC -> ATC	T -> I	Unknown	-
51_5	51	5	gyrB p.H652R	CAC -> CGC	H -> R	Unknown	-
51_5	51	5	parC p.E62K	GAA -> AAA	E -> K	Unknown	-
51_5	51	5	pmrB p.D283G	GAC -> GGC	D -> G	Unknown	-
51_5	51	5	pmrB p.Y358N	TAC -> AAC	Y -> N	Unknown	-
51_5	51	5	23S r.137T>A	T -> A	RNA mutations	Unknown	-
51_5	51	5	23S r.142A>T	A -> T	RNA mutations	Unknown	-
51_5	51	5	23S r.350G>A	G -> A	RNA mutations	Unknown	-
51_5	51	5	23S r.356G>A	G -> A	RNA mutations	Unknown	-
51_5	51	5	23S r.542_543insA	ins -> A	RNA mutations	Unknown	-
51_5	51	5	23S r.544C>A	C -> A	RNA mutations	Unknown	-
51_5	51	5	23S r.545T>G	T -> G	RNA mutations	Unknown	-
51_5	51	5	23S r.546T>C	T -> C	RNA mutations	Unknown	-
51_5	51	5	23S r.548G>A	G -> A	RNA mutations	Unknown	-
51_5	51	5	23S r.549G>T	G -> T	RNA mutations	Unknown	-
51_5	51	5	23S r.550_551insT	ins -> T	RNA mutations	Unknown	-
51_5	51	5	23S r.1723G>A	G -> A	RNA mutations	Unknown	-
51_5	51	5	23S r.2794C>T	C -> T	RNA mutations	Unknown	-
51_5	51	5	23S r.2796T>C	T -> C	RNA mutations	Unknown	-
51_5	51	5	23S r.2799A>G	A -> G	RNA mutations	Unknown	-
51_5	51	5	23S r.2802G>A	G -> A	RNA mutations	Unknown	-
51_5	51	5	16S_rrsB r.80A>C	A -> C	RNA mutations	Unknown	-
51_5	51	5	16S_rrsB r.89T>G	T -> G	RNA mutations	Unknown	-
51_5	51	5	16S_rrsB r.90C>T	C -> T	RNA mutations	Unknown	-
51_5	51	5	16S_rrsB r.93T>C	T -> C	RNA mutations	Unknown	-
51_5	51	5	16S_rrsC r.79A>G	A -> G	RNA mutations	Unknown	-
51_5	51	5	16S_rrsC r.226A>G	A -> G	RNA mutations	Unknown	-
51_5	51	5	16S_rrsH r.80A>C	A -> C	RNA mutations	Unknown	-
51_5	51	5	16S_rrsH r.89T>G	T -> G	RNA mutations	Unknown	-
51_5	51	5	16S_rrsH r.90C>T	C -> T	RNA mutations	Unknown	-
51_5	51	5	16S_rrsH r.93T>C	T -> C	RNA mutations	Unknown	-
51_5	51	5	16S_rrsH r.1002A>G	A -> G	RNA mutations	Unknown	-
51_5	51	5	16S_rrsH r.1006C>G	C -> G	RNA mutations	Unknown	-
51_5	51	5	16S_rrsH r.1010C>T	C -> T	RNA mutations	Unknown	-
51_5	51	5	16S_rrsH r.1018_1019insA	ins -> A	RNA mutations	Unknown	-
51_5	51	5	16S_rrsH r.1021T>A	T -> A	RNA mutations	Unknown	-
51_5	51	5	16S_rrsH r.1023delG	del -> G	RNA mutations	Unknown	-
51_5	51	5	16S_rrsH r.1038T>C	T -> C	RNA mutations	Unknown	-
51_5	51	5	16S_rrsH r.1120T>C	T -> C	RNA mutations	Unknown	-
51_5	51	5	ampC n.-1C>T	C -> T	Promoter mutations	Unknown	-
51_5	51	5	ampC n.-18G>A	G -> A	Promoter mutations	Unknown	-
52_2	52	2	parC p.E62K	GAA -> AAA	E -> K	Unknown	-
52_2	52	2	pmrB p.D283G	GAC -> GGC	D -> G	Unknown	-
52_2	52	2	pmrB p.Y358N	TAC -> AAC	Y -> N	Unknown	-
52_2	52	2	23S r.137T>A	T -> A	RNA mutations	Unknown	-
52_2	52	2	23S r.142A>T	A -> T	RNA mutations	Unknown	-
52_2	52	2	23S r.1211C>T	C -> T	RNA mutations	Unknown	-
52_2	52	2	23S r.1723G>A	G -> A	RNA mutations	Unknown	-
52_2	52	2	16S_rrsB r.250A>T	A -> T	RNA mutations	Unknown	-
52_2	52	2	16S_rrsB r.253A>T	A -> T	RNA mutations	Unknown	-
52_2	52	2	16S_rrsB r.273T>A	T -> A	RNA mutations	Unknown	-
52_2	52	2	16S_rrsC r.79A>G	A -> G	RNA mutations	Unknown	-
52_2	52	2	16S_rrsC r.80C>A	C -> A	RNA mutations	Unknown	-
52_2	52	2	16S_rrsC r.89G>T	G -> T	RNA mutations	Unknown	-
52_2	52	2	16S_rrsC r.90T>C	T -> C	RNA mutations	Unknown	-
52_2	52	2	16S_rrsC r.93C>T	C -> T	RNA mutations	Unknown	-
52_2	52	2	16S_rrsC r.226A>G	A -> G	RNA mutations	Unknown	-
52_2	52	2	16S_rrsC r.250A>T	A -> T	RNA mutations	Unknown	-
52_2	52	2	16S_rrsC r.253A>T	A -> T	RNA mutations	Unknown	-
52_2	52	2	16S_rrsC r.273T>A	T -> A	RNA mutations	Unknown	-
52_2	52	2	16S_rrsH r.250A>T	A -> T	RNA mutations	Unknown	-
52_2	52	2	16S_rrsH r.253A>T	A -> T	RNA mutations	Unknown	-
52_2	52	2	16S_rrsH r.273T>A	T -> A	RNA mutations	Unknown	-
52_2	52	2	16S_rrsH r.1002A>G	A -> G	RNA mutations	Unknown	-
52_2	52	2	16S_rrsH r.1006C>G	C -> G	RNA mutations	Unknown	-
52_2	52	2	16S_rrsH r.1010C>T	C -> T	RNA mutations	Unknown	-
52_2	52	2	16S_rrsH r.1018_1019insA	ins -> A	RNA mutations	Unknown	-
52_2	52	2	16S_rrsH r.1021T>A	T -> A	RNA mutations	Unknown	-
52_2	52	2	16S_rrsH r.1023delG	del -> G	RNA mutations	Unknown	-
52_2	52	2	16S_rrsH r.1038T>C	T -> C	RNA mutations	Unknown	-
52_2	52	2	16S_rrsH r.1120T>C	T -> C	RNA mutations	Unknown	-
52_2	52	2	ampC n.-1C>T	C -> T	Promoter mutations	Unknown	-
52_2	52	2	ampC n.-18G>A	G -> A	Promoter mutations	Unknown	-
52_4	52	4	gyrB p.H652R	CAC -> CGC	H -> R	Unknown	-
52_4	52	4	parC p.E62K	GAA -> AAA	E -> K	Unknown	-
52_4	52	4	pmrB p.D283G	GAC -> GGC	D -> G	Unknown	-
52_4	52	4	pmrB p.Y358N	TAC -> AAC	Y -> N	Unknown	-
52_4	52	4	23S r.875C>T	C -> T	RNA mutations	Unknown	-
52_4	52	4	23S r.1369G>A	G -> A	RNA mutations	Unknown	-
52_4	52	4	23S r.2440C>T	C -> T	RNA mutations	Unknown	-
52_4	52	4	23S r.2442T>C	T -> C	RNA mutations	Unknown	-
52_4	52	4	23S r.2445A>G	A -> G	RNA mutations	Unknown	-
52_4	52	4	23S r.2448G>A	G -> A	RNA mutations	Unknown	-
52_4	52	4	16S_rrsC r.133A>G	A -> G	RNA mutations	Unknown	-
52_4	52	4	16S_rrsH r.909A>G	A -> G	RNA mutations	Unknown	-
52_4	52	4	16S_rrsH r.913C>G	C -> G	RNA mutations	Unknown	-
52_4	52	4	16S_rrsH r.917C>T	C -> T	RNA mutations	Unknown	-
52_4	52	4	16S_rrsH r.925_926insA	ins -> A	RNA mutations	Unknown	-
52_4	52	4	16S_rrsH r.928T>A	T -> A	RNA mutations	Unknown	-
52_4	52	4	16S_rrsH r.930delG	del -> G	RNA mutations	Unknown	-
52_4	52	4	16S_rrsH r.945T>C	T -> C	RNA mutations	Unknown	-
52_4	52	4	16S_rrsH r.1027T>C	T -> C	RNA mutations	Unknown	-
52_4	52	4	ampC n.-1C>T	C -> T	Promoter mutations	Unknown	-
52_4	52	4	ampC n.-18G>A	G -> A	Promoter mutations	Unknown	-
52_6	52	6	parC p.E62K	GAA -> AAA	E -> K	Unknown	-
52_6	52	6	pmrB p.D283G	GAC -> GGC	D -> G	Unknown	-
52_6	52	6	pmrB p.Y358N	TAC -> AAC	Y -> N	Unknown	-
52_6	52	6	23S r.137T>A	T -> A	RNA mutations	Unknown	-
52_6	52	6	23S r.142A>T	A -> T	RNA mutations	Unknown	-
52_6	52	6	23S r.542_543insA	ins -> A	RNA mutations	Unknown	-
52_6	52	6	23S r.544C>A	C -> A	RNA mutations	Unknown	-
52_6	52	6	23S r.545T>G	T -> G	RNA mutations	Unknown	-
52_6	52	6	23S r.546T>C	T -> C	RNA mutations	Unknown	-
52_6	52	6	23S r.548G>A	G -> A	RNA mutations	Unknown	-
52_6	52	6	23S r.549G>T	G -> T	RNA mutations	Unknown	-
52_6	52	6	23S r.550_551insT	ins -> T	RNA mutations	Unknown	-
52_6	52	6	23S r.1723G>A	G -> A	RNA mutations	Unknown	-
52_6	52	6	23S r.1865T>C	T -> C	RNA mutations	Unknown	-
52_6	52	6	23S r.2211A>G	A -> G	RNA mutations	Unknown	-
52_6	52	6	23S r.2636C>T	C -> T	RNA mutations	Unknown	-
52_6	52	6	23S r.2794C>T	C -> T	RNA mutations	Unknown	-
52_6	52	6	23S r.2796T>C	T -> C	RNA mutations	Unknown	-
52_6	52	6	23S r.2799A>G	A -> G	RNA mutations	Unknown	-
52_6	52	6	23S r.2802G>A	G -> A	RNA mutations	Unknown	-
52_6	52	6	16S_rrsC r.79A>G	A -> G	RNA mutations	Unknown	-
52_6	52	6	16S_rrsC r.80C>A	C -> A	RNA mutations	Unknown	-
52_6	52	6	16S_rrsC r.89G>T	G -> T	RNA mutations	Unknown	-
52_6	52	6	16S_rrsC r.90T>C	T -> C	RNA mutations	Unknown	-
52_6	52	6	16S_rrsC r.93C>T	C -> T	RNA mutations	Unknown	-
52_6	52	6	16S_rrsC r.226A>G	A -> G	RNA mutations	Unknown	-
52_6	52	6	16S_rrsH r.1002A>G	A -> G	RNA mutations	Unknown	-
52_6	52	6	16S_rrsH r.1006C>G	C -> G	RNA mutations	Unknown	-
52_6	52	6	16S_rrsH r.1010C>T	C -> T	RNA mutations	Unknown	-
52_6	52	6	16S_rrsH r.1018_1019insA	ins -> A	RNA mutations	Unknown	-
52_6	52	6	16S_rrsH r.1021T>A	T -> A	RNA mutations	Unknown	-
52_6	52	6	16S_rrsH r.1023delG	del -> G	RNA mutations	Unknown	-
52_6	52	6	16S_rrsH r.1038T>C	T -> C	RNA mutations	Unknown	-
52_6	52	6	16S_rrsH r.1120T>C	T -> C	RNA mutations	Unknown	-
52_6	52	6	ampC n.-1C>T	C -> T	Promoter mutations	Unknown	-
52_6	52	6	ampC n.-18G>A	G -> A	Promoter mutations	Unknown	-
52_7	52	7	parC p.E62K	GAA -> AAA	E -> K	Unknown	-
52_7	52	7	pmrB p.D283G	GAC -> GGC	D -> G	Unknown	-
52_7	52	7	pmrB p.Y358N	TAC -> AAC	Y -> N	Unknown	-
52_7	52	7	23S r.137T>A	T -> A	RNA mutations	Unknown	-
52_7	52	7	23S r.142A>T	A -> T	RNA mutations	Unknown	-
52_7	52	7	23S r.542_543insA	ins -> A	RNA mutations	Unknown	-
52_7	52	7	23S r.544C>A	C -> A	RNA mutations	Unknown	-
52_7	52	7	23S r.545T>G	T -> G	RNA mutations	Unknown	-
52_7	52	7	23S r.546T>C	T -> C	RNA mutations	Unknown	-
52_7	52	7	23S r.548G>A	G -> A	RNA mutations	Unknown	-
52_7	52	7	23S r.549G>T	G -> T	RNA mutations	Unknown	-
52_7	52	7	23S r.550_551insT	ins -> T	RNA mutations	Unknown	-
52_7	52	7	23S r.1723G>A	G -> A	RNA mutations	Unknown	-
52_7	52	7	23S r.1865T>C	T -> C	RNA mutations	Unknown	-
52_7	52	7	23S r.2211A>G	A -> G	RNA mutations	Unknown	-
52_7	52	7	23S r.2636C>T	C -> T	RNA mutations	Unknown	-
52_7	52	7	23S r.2794C>T	C -> T	RNA mutations	Unknown	-
52_7	52	7	23S r.2796T>C	T -> C	RNA mutations	Unknown	-
52_7	52	7	23S r.2799A>G	A -> G	RNA mutations	Unknown	-
52_7	52	7	23S r.2802G>A	G -> A	RNA mutations	Unknown	-
52_7	52	7	16S_rrsC r.79A>G	A -> G	RNA mutations	Unknown	-
52_7	52	7	16S_rrsC r.80C>A	C -> A	RNA mutations	Unknown	-
52_7	52	7	16S_rrsC r.89G>T	G -> T	RNA mutations	Unknown	-
52_7	52	7	16S_rrsC r.90T>C	T -> C	RNA mutations	Unknown	-
52_7	52	7	16S_rrsC r.93C>T	C -> T	RNA mutations	Unknown	-
52_7	52	7	16S_rrsC r.226A>G	A -> G	RNA mutations	Unknown	-
52_7	52	7	16S_rrsH r.1002A>G	A -> G	RNA mutations	Unknown	-
52_7	52	7	16S_rrsH r.1006C>G	C -> G	RNA mutations	Unknown	-
52_7	52	7	16S_rrsH r.1010C>T	C -> T	RNA mutations	Unknown	-
52_7	52	7	16S_rrsH r.1018_1019insA	ins -> A	RNA mutations	Unknown	-
52_7	52	7	16S_rrsH r.1021T>A	T -> A	RNA mutations	Unknown	-
52_7	52	7	16S_rrsH r.1023delG	del -> G	RNA mutations	Unknown	-
52_7	52	7	16S_rrsH r.1038T>C	T -> C	RNA mutations	Unknown	-
52_7	52	7	16S_rrsH r.1120T>C	T -> C	RNA mutations	Unknown	-
52_7	52	7	ampC n.-1C>T	C -> T	Promoter mutations	Unknown	-
52_7	52	7	ampC n.-18G>A	G -> A	Promoter mutations	Unknown	-
57_9	57	9	parC p.E62K	GAA -> AAA	E -> K	Unknown	-
57_9	57	9	pmrB p.D283G	GAC -> GGC	D -> G	Unknown	-
57_9	57	9	pmrB p.Y358N	TAC -> AAC	Y -> N	Unknown	-
57_9	57	9	folP p.G133D	GGT -> GAT	G -> D	Unknown	-
57_9	57	9	23S r.137T>A	T -> A	RNA mutations	Unknown	-
57_9	57	9	23S r.142A>T	A -> T	RNA mutations	Unknown	-
57_9	57	9	23S r.1174T>G	T -> G	RNA mutations	Unknown	-
57_9	57	9	23S r.1723G>A	G -> A	RNA mutations	Unknown	-
57_9	57	9	23S r.2794C>T	C -> T	RNA mutations	Unknown	-
57_9	57	9	23S r.2796T>C	T -> C	RNA mutations	Unknown	-
57_9	57	9	23S r.2799A>G	A -> G	RNA mutations	Unknown	-
57_9	57	9	23S r.2802G>A	G -> A	RNA mutations	Unknown	-
57_9	57	9	16S_rrsB r.80A>C	A -> C	RNA mutations	Unknown	-
57_9	57	9	16S_rrsB r.89T>G	T -> G	RNA mutations	Unknown	-
57_9	57	9	16S_rrsB r.250A>T	A -> T	RNA mutations	Unknown	-
57_9	57	9	16S_rrsB r.253A>T	A -> T	RNA mutations	Unknown	-
57_9	57	9	16S_rrsB r.273T>A	T -> A	RNA mutations	Unknown	-
57_9	57	9	16S_rrsC r.79A>G	A -> G	RNA mutations	Unknown	-
57_9	57	9	16S_rrsC r.90T>C	T -> C	RNA mutations	Unknown	-
57_9	57	9	16S_rrsC r.93C>T	C -> T	RNA mutations	Unknown	-
57_9	57	9	16S_rrsC r.226A>G	A -> G	RNA mutations	Unknown	-
57_9	57	9	16S_rrsC r.250A>T	A -> T	RNA mutations	Unknown	-
57_9	57	9	16S_rrsC r.253A>T	A -> T	RNA mutations	Unknown	-
57_9	57	9	16S_rrsC r.273T>A	T -> A	RNA mutations	Unknown	-
57_9	57	9	16S_rrsH r.80A>C	A -> C	RNA mutations	Unknown	-
57_9	57	9	16S_rrsH r.89T>G	T -> G	RNA mutations	Unknown	-
57_9	57	9	16S_rrsH r.250A>T	A -> T	RNA mutations	Unknown	-
57_9	57	9	16S_rrsH r.253A>T	A -> T	RNA mutations	Unknown	-
57_9	57	9	16S_rrsH r.273T>A	T -> A	RNA mutations	Unknown	-
57_9	57	9	16S_rrsH r.1002A>G	A -> G	RNA mutations	Unknown	-
57_9	57	9	16S_rrsH r.1006C>G	C -> G	RNA mutations	Unknown	-
57_9	57	9	16S_rrsH r.1010C>T	C -> T	RNA mutations	Unknown	-
57_9	57	9	16S_rrsH r.1018_1019insA	ins -> A	RNA mutations	Unknown	-
57_9	57	9	16S_rrsH r.1021T>A	T -> A	RNA mutations	Unknown	-
57_9	57	9	16S_rrsH r.1023delG	del -> G	RNA mutations	Unknown	-
57_9	57	9	16S_rrsH r.1038T>C	T -> C	RNA mutations	Unknown	-
57_9	57	9	16S_rrsH r.1120T>C	T -> C	RNA mutations	Unknown	-
57_9	57	9	ampC n.-1C>T	C -> T	Promoter mutations	Unknown	-
57_9	57	9	ampC n.-18G>A	G -> A	Promoter mutations	Unknown	-
58_5	58	5	gyrB p.H652R	CAC -> CGC	H -> R	Unknown	-
58_5	58	5	parC p.E62K	GAA -> AAA	E -> K	Unknown	-
58_5	58	5	pmrB p.D283G	GAC -> GGC	D -> G	Unknown	-
58_5	58	5	pmrB p.Y358N	TAC -> AAC	Y -> N	Unknown	-
58_5	58	5	23S r.875C>T	C -> T	RNA mutations	Unknown	-
58_5	58	5	23S r.1369G>A	G -> A	RNA mutations	Unknown	-
58_5	58	5	23S r.2440C>T	C -> T	RNA mutations	Unknown	-
58_5	58	5	23S r.2442T>C	T -> C	RNA mutations	Unknown	-
58_5	58	5	23S r.2445A>G	A -> G	RNA mutations	Unknown	-
58_5	58	5	23S r.2448G>A	G -> A	RNA mutations	Unknown	-
58_5	58	5	16S_rrsC r.133A>G	A -> G	RNA mutations	Unknown	-
58_5	58	5	16S_rrsH r.909A>G	A -> G	RNA mutations	Unknown	-
58_5	58	5	16S_rrsH r.913C>G	C -> G	RNA mutations	Unknown	-
58_5	58	5	16S_rrsH r.917C>T	C -> T	RNA mutations	Unknown	-
58_5	58	5	16S_rrsH r.925_926insA	ins -> A	RNA mutations	Unknown	-
58_5	58	5	16S_rrsH r.928T>A	T -> A	RNA mutations	Unknown	-
58_5	58	5	16S_rrsH r.930delG	del -> G	RNA mutations	Unknown	-
58_5	58	5	16S_rrsH r.945T>C	T -> C	RNA mutations	Unknown	-
58_5	58	5	16S_rrsH r.1027T>C	T -> C	RNA mutations	Unknown	-
58_5	58	5	ampC n.-1C>T	C -> T	Promoter mutations	Unknown	-
58_5	58	5	ampC n.-18G>A	G -> A	Promoter mutations	Unknown	-
8_8	8	8	parC p.E62K	GAA -> AAA	E -> K	Unknown	-
8_8	8	8	pmrB p.D283G	GAC -> GGC	D -> G	Unknown	-
8_8	8	8	pmrB p.Y358N	TAC -> AAC	Y -> N	Unknown	-
8_8	8	8	23S r.104A>G	A -> G	RNA mutations	Unknown	-
8_8	8	8	23S r.152A>G	A -> G	RNA mutations	Unknown	-
8_8	8	8	23S r.157C>G	C -> G	RNA mutations	Unknown	-
8_8	8	8	23S r.163C>A	C -> A	RNA mutations	Unknown	-
8_8	8	8	23S r.169G>C	G -> C	RNA mutations	Unknown	-
8_8	8	8	23S r.174T>C	T -> C	RNA mutations	Unknown	-
8_8	8	8	23S r.177G>A	G -> A	RNA mutations	Unknown	-
8_8	8	8	23S r.274C>T	C -> T	RNA mutations	Unknown	-
8_8	8	8	23S r.284T>C	T -> C	RNA mutations	Unknown	-
8_8	8	8	23S r.285G>A	G -> A	RNA mutations	Unknown	-
8_8	8	8	23S r.292T>G	T -> G	RNA mutations	Unknown	-
8_8	8	8	23S r.301G>C	G -> C	RNA mutations	Unknown	-
8_8	8	8	23S r.302C>G	C -> G	RNA mutations	Unknown	-
8_8	8	8	23S r.313G>T	G -> T	RNA mutations	Unknown	-
8_8	8	8	23S r.315delG	del -> G	RNA mutations	Unknown	-
8_8	8	8	23S r.317_318insA	ins -> A	RNA mutations	Unknown	-
8_8	8	8	23S r.320A>G	A -> G	RNA mutations	Unknown	-
8_8	8	8	23S r.331C>T	C -> T	RNA mutations	Unknown	-
8_8	8	8	23S r.334C>T	C -> T	RNA mutations	Unknown	-
8_8	8	8	23S r.348A>T	A -> T	RNA mutations	Unknown	-
8_8	8	8	23S r.349T>C	T -> C	RNA mutations	Unknown	-
8_8	8	8	23S r.353C>T	C -> T	RNA mutations	Unknown	-
8_8	8	8	23S r.354A>G	A -> G	RNA mutations	Unknown	-
8_8	8	8	23S r.357C>T	C -> T	RNA mutations	Unknown	-
8_8	8	8	23S r.363G>A	G -> A	RNA mutations	Unknown	-
8_8	8	8	23S r.542_543insA	ins -> A	RNA mutations	Unknown	-
8_8	8	8	23S r.544C>A	C -> A	RNA mutations	Unknown	-
8_8	8	8	23S r.545T>G	T -> G	RNA mutations	Unknown	-
8_8	8	8	23S r.546T>C	T -> C	RNA mutations	Unknown	-
8_8	8	8	23S r.548G>A	G -> A	RNA mutations	Unknown	-
8_8	8	8	23S r.549G>T	G -> T	RNA mutations	Unknown	-
8_8	8	8	23S r.550_551insT	ins -> T	RNA mutations	Unknown	-
8_8	8	8	23S r.1211C>T	C -> T	RNA mutations	Unknown	-
8_8	8	8	23S r.1723G>A	G -> A	RNA mutations	Unknown	-
8_8	8	8	23S r.1865T>C	T -> C	RNA mutations	Unknown	-
8_8	8	8	23S r.2636C>T	C -> T	RNA mutations	Unknown	-
8_8	8	8	23S r.2794C>T	C -> T	RNA mutations	Unknown	-
8_8	8	8	23S r.2796T>C	T -> C	RNA mutations	Unknown	-
8_8	8	8	23S r.2799A>G	A -> G	RNA mutations	Unknown	-
8_8	8	8	23S r.2802G>A	G -> A	RNA mutations	Unknown	-
8_8	8	8	ampC n.-1C>T	C -> T	Promoter mutations	Unknown	-
8_8	8	8	ampC n.-18G>A	G -> A	Promoter mutations	Unknown	-

## Sheet: Plasmidfinder_result
Bacterial Isolate Identifier	Farm	Bacterial Isolate Sample Source	Database	Plasmid	Identity	Query / Template length	Contig	Position in contig	Note	Accession number
1_4	1	4	enterobacteriaceae	Col440I	93.81	113 / 114	107 length=4059 depth=8.08x circular=true	2475..2587		CP023920
1_4	1	4	enterobacteriaceae	IncB/O/K/Z	100	152 / 152	58 length=21777 depth=0.34x	7309..7460		GQ259888
1_4	1	4	enterobacteriaceae	IncQ1	100	524 / 796	102 length=4386 depth=1.31x	3863..4386		M28829
1_10	1	10	enterobacteriaceae	IncB/O/K/Z	94.74	152 / 151	24 length=83993 depth=0.97x	31082..31232		CU928147
1_10	1	10	enterobacteriaceae	IncFIB(AP001918)	99.27	682 / 682	42 length=15681 depth=1.23x	1831..2512		AP001918
1_10	1	10	enterobacteriaceae	IncFII	100	261 / 261	65 length=4209 depth=0.57x	3682..3942		AY458016
1_10	1	10	enterobacteriaceae	IncFII(pCoo)	96.95	262 / 262	57 length=6049 depth=0.58x	5529..5789		CR942285
4_9	4	9	enterobacteriaceae	IncFIB(AP001918)	98.39	682 / 682	23 length=49300 depth=0.61x	46703..47384		AP001918
4_9	4	9	enterobacteriaceae	IncFII	100	261 / 261	24 length=47577 depth=0.64x	7192..7452		AY458016
4_9	4	9	enterobacteriaceae	IncI1-I(Alpha)	100	142 / 142	20 length=67992 depth=0.56x	4703..4844		AP005147
4_9	4	9	enterobacteriaceae	IncQ1	100	524 / 796	47 length=4386 depth=0.71x	3863..4386		M28829
11_3	11	3	enterobacteriaceae	IncB/O/K/Z	94.74	152 / 151	44 length=20790 depth=0.84x	16047..16197		CU928147
11_3	11	3	enterobacteriaceae	IncFIB(AP001918)	99.27	682 / 682	61 length=8225 depth=0.99x	1831..2512		AP001918
11_3	11	3	enterobacteriaceae	IncFII	96.56	262 / 261	43 length=21120 depth=1.01x	16161..16422		AY458016
17_1	17	1	enterobacteriaceae	IncB/O/K/Z	94.74	152 / 151	23 length=66732 depth=1.02x	52254..52404		CU928147
17_1	17	1	enterobacteriaceae	IncFIB(AP001918)	99.41	682 / 682	50 length=7479 depth=1.23x	2263..2944		AP001918
17_1	17	1	enterobacteriaceae	IncFII(pCoo)	96.18	262 / 262	29 length=49530 depth=1.21x	39594..39855		CR942285
20_3	20	3	enterobacteriaceae	IncFIA	99.74	388 / 388	41 length=11502 depth=0.83x	6071..6457		AP001918
20_3	20	3	enterobacteriaceae	IncFIB(AP001918)	98.09	682 / 682	47 length=8220 depth=0.84x	5708..6389		AP001918
20_3	20	3	enterobacteriaceae	IncFII(pCoo)	96.18	262 / 262	54 length=6225 depth=0.84x	2405..2666		CR942285
20_3	20	3	enterobacteriaceae	IncFII(pRSB107)	96.18	262 / 261	52 length=6555 depth=0.36x	2971..3232		AJ851089
20_3	20	3	enterobacteriaceae	IncI1-I(Alpha)	100	142 / 142	18 length=83056 depth=0.49x	65575..65716		AP005147
24_9	24	9	enterobacteriaceae	IncFIB(AP001918)	98.68	682 / 682	17 length=89406 depth=0.83x	83018..83699		AP001918
24_9	24	9	enterobacteriaceae	IncFII	95.04	262 / 261	17 length=89406 depth=0.83x	15333..15592		AY458016
24_9	24	9	enterobacteriaceae	IncI2(Delta)	100	281 / 316	24 length=58573 depth=0.36x circular=true	58293..58573		AP002527
24_9	24	9	enterobacteriaceae	p0111	98.53	885 / 885	16 length=93116 depth=0.41x	23982..24866		AP010962
25_6	25	6	enterobacteriaceae	IncFIA	99.74	388 / 388	37 length=48050 depth=0.29x	3611..3997		AP001918
25_6	25	6	enterobacteriaceae	IncFIB(AP001918)	99.71	682 / 682	37 length=48050 depth=0.29x	23864..24545		AP001918
25_6	25	6	enterobacteriaceae	IncFIC(FII)	100	499 / 499	56 length=17561 depth=0.28x	8811..9309		AP001918
25_6	25	6	enterobacteriaceae	IncI1-I(Alpha)	99.3	142 / 142	48 length=26955 depth=0.70x	1499..1640		AP005147
36_1	36	1	enterobacteriaceae	IncB/O/K/Z	94.74	152 / 151	28 length=51788 depth=0.73x	49642..49792		CU928147
36_1	36	1	enterobacteriaceae	IncFIB(AP001918)	99.27	682 / 682	55 length=8225 depth=1.26x	5714..6395		AP001918
36_1	36	1	enterobacteriaceae	IncFII	100	261 / 261	31 length=47886 depth=1.35x	2039..2299		AY458016
37_4	37	4	enterobacteriaceae	IncFIB(AP001918)	98.39	682 / 682	47 length=10002 depth=0.46x	1917..2598		AP001918
37_4	37	4	enterobacteriaceae	IncFII	100	261 / 261	27 length=61287 depth=0.47x	7192..7452		AY458016
37_4	37	4	enterobacteriaceae	IncQ1	100	524 / 796	57 length=4386 depth=0.48x	1..524		M28829
46_2	46	2	enterobacteriaceae	IncFIB(AP001918)	99.27	682 / 682	41 length=8225 depth=1.37x	1831..2512		AP001918
46_2	46	2	enterobacteriaceae	IncFII	100	261 / 261	23 length=68454 depth=1.40x	8967..9227		AY458016
46_10	46	10	enterobacteriaceae	IncB/O/K/Z	94.74	152 / 151	27 length=56635 depth=0.75x	4231..4381		CU928147
46_10	46	10	enterobacteriaceae	IncFIA	99.74	388 / 388	53 length=10193 depth=0.97x	6071..6457		AP001918
46_10	46	10	enterobacteriaceae	IncFIB(AP001918)	98.09	682 / 682	62 length=7541 depth=1.03x	1153..1834		AP001918
46_10	46	10	enterobacteriaceae	IncFIB(H89-PhagePlasmid)	99.9	1000 / 1000	14 length=107791 depth=0.54x	106183..107182		HG530657
46_10	46	10	enterobacteriaceae	IncFII(pCoo)	96.18	262 / 262	72 length=5189 depth=1.00x	3560..3821		CR942285
46_10	46	10	enterobacteriaceae	IncFII(pRSB107)	96.18	262 / 261	48 length=12525 depth=0.48x	2971..3232		AJ851089
46_10	46	10	enterobacteriaceae	IncI1-I(Alpha)	100	142 / 142	59 length=8433 depth=0.56x	3176..3317		AP005147
49_10	49	10	enterobacteriaceae	IncFII	97.67	258 / 261	24 length=73572 depth=0.94x circular=true	73316..73572		AY458016
49_10	49	10	enterobacteriaceae	p0111	99.44	885 / 885	16 length=93566 depth=0.71x	26361..27245		AP010962
52_7	52	7	enterobacteriaceae	IncFIA	99.74	388 / 388	13 length=135220 depth=1.01x	101208..101594		AP001918
52_7	52	7	enterobacteriaceae	IncFIB(AP001918)	96.63	682 / 682	13 length=135220 depth=1.01x	116720..117401		AP001918
52_7	52	7	enterobacteriaceae	IncFII(29)	96.14	259 / 259	13 length=135220 depth=1.01x	11145..11402		CP003035
52_7	52	7	enterobacteriaceae	IncX1	98.66	374 / 374	35 length=35657 depth=0.65x circular=true	880..1253		EU370913

## Sheet: pMLST_result
Bacterial Isolate Identifier	Farm	Sample_source	pMLST Scheme	Sequence_type	Sequence_type_value
1_10	1	Rodent	incF	F67:A-:B16	1
4_5	4	Calf	inci1	156	1
4_5	4	Calf	incF	F2:A-:B1	1
4_9	4	Fly	incF	F2:A-:B1	1
4_9	4	Fly	inci1	156	1
8_8	8	Bird	incF	F112:A-:B24	1
11_3	11	Calf	incF	F24:A-:B16	1
17_1	17	Calf	incF	F67:A-:B16	1
17_9	17	Fly	incF	F67:A-:B16	1
18_2	18	Calf	incF	F2:A-:B16	1
18_10	18	Rodent	incF	F13:A-:B23	1
20_3	20	Calf	incF	F4:A6:B38	1
20_8	20	Bird	incF	F56:A6:B-	1
23_8	23	Bird	incF	C1:A6:B16	1
24_5	24	Calf	incF	F-:A-:B24	1
24_9	24	Fly	incF	F-:A-:B24	1
25_4	25	Calf	incF	C1:A6:B16	1
25_6	25	Drain	incF	C1:A6:B16	1
35_5	35	Calf	incF	F74:A-:B3	1
36_1	36	Calf	incF	F2:A-:B16	1
36_10	36	Rodent	incF	F2:A-:B16	1
37_4	37	Calf	incF	F2:A-:B1	1
46_1	46	Calf	incF	F4:A-:B15	1
46_2	46	Calf	incF	F2:A-:B16	1
46_10	46	Rodent	incF	F4:A6:B38	1
49_4	49	Calf	incF	F74:A-:B3	1
49_10	49	Rodent	incF	F25:A-:B-	1
52_2	52	Calf	incF	F74:A-:B41	1
52_6	52	Drain	incF	F56:A6:B10	1
52_7	52	Well	incF	F56:A6:B10	1
57_9	57	Fly	incF	F74:A-:B-	1
1_4	1	Calf	none	none	0
14_1	14	Calf	none	none	0
14_4	14	Calf	none	none	0
14_5	14	Calf	none	none	0
14_6	14	Drain	none	none	0
14_7	14	Well	none	none	0
14_8	14	Bird	none	none	0
14_9	14	Fly	none	none	0
15_6	15	Drain	none	none	0
15_8	15	Bird	none	none	0
15_9	15	Fly	none	none	0
51_5	51	Calf	none	none	0
52_4	52	Calf	none	none	0
58_5	58	Calf	none	none	0

## Sheet: MLST_result
Bacterial Isolate Identifier	Farm	Bacterial Isolate Sample Source	Achtman 7 Gene MLST	ST Complex
1_4	1	4	21	ST29 Cplx
1_10	1	10	174
4_5	4	5	88	ST23 Cplx
4_9	4	9	88	ST23 Cplx
8_8	8	8	1308	ST86 Cplx
11_3	11	3	88	ST23 Cplx
14_1	14	1	1592
14_4	14	4	1592
14_5	14	5	1592
14_6	14	6	1592
14_7	14	7	1592
14_8	14	8	1592
14_9	14	9	1592
15_6	15	6	1592
15_8	15	8	1592
15_9	15	9	1592
17_1	17	1	362
17_9	17	9	362
18_2	18	2	88
18_10	18	10	322
20_3	20	3	69
20_8	20	8	2521
23_8	23	8	1396
24_5	24	5	106	ST69 Cplx
24_9	24	9	106	ST69 Cplx
25_4	25	4	1396
25_6	25	6	1396
35_5	35	5	533
36_1	36	1	69
36_10	36	10	69
37_4	37	4	58	ST155 Cplx
46_1	46	1	29
46_2	46	2	69
46_10	46	10	69
49_4	49	4	3057
49_10	49	10	58
51_5	51	5	223
52_2	52	2	641	ST86 Cplx
52_4	52	4	58	ST155 Cplx
52_6	52	6	642
52_7	52	7	642	ST278 Cplx
57_9	57	9	602
58_5	58	5	58
