# Supplementary material for: Dissemination of Resistant Escherichia coli Among Wild Birds, Rodents, Flies, and Calves on Dairy Farms
Source: Front Microbiol. 2022 Apr 1;13:838339. doi: 10.3389/fmicb.2022.838339 (PMC9010975; doi:10.3389/fmicb.2022.838339)
Supplement: Supplementary file 2 [file Table_2.XLSX]

## Sheet: Sheet1
	Isolate 1			Isolate 2			Genomic Variant Isolation diference
Farm	Bacterial Isolate Identifier	Type of Dairy Farm	Bacterial Isolate Sample Source	Bacterial Isolate Identifier	Type of Dairy Farm	Bacterial Isolate Sample Source	SNP	INS	DEL	Complex	Total
4	4_5	Organic	Calf	4_9	Organic	Fly	41	2	3	7	53
17	17_1	Conventional	Calf	17_9	Conventional	Fly	15	1	1	0	17
24	24_5	Organic	Calf	24_9	Organic	Fly	22	0	0	0	22
36	36_1	Organic	Calf	36_10	Organic	Rodent	47	0	1	3	51
