# Supplementary material for: Dissemination of Resistant Escherichia coli Among Wild Birds, Rodents, Flies, and Calves on Dairy Farms
Source: Front Microbiol. 2022 Apr 1;13:838339. doi: 10.3389/fmicb.2022.838339 (PMC9010975; doi:10.3389/fmicb.2022.838339)
Supplement: Supplementary file 4 [file Table_4.XLSX]

## Sheet: Sheet1
Bacterial_Isolate_Identifier	Farm	Bacterial Isolate Sample Source	Isolation Media	Achtman 7 Gene MLST	ST Complex	Resistance according to EUCAST clinical breakpoints	ARGS Detected (with >90% identity)	Plamids Detected
1_4	1	Calf	SEC plate	21	ST29 Cplx	Ampicillin	Yes	Yes
1_10	1	Rodent	SEC plate	174		Ampicillin	Yes	Yes
4_5	4	Calf	SEC plate	88	ST23 Cplx	Ampicillin-Trimethoprim	Yes	Yes
4_9	4	Fly	SEC plate	88	ST23 Cplx	Trimethoprim	Yes	Yes
8_8	8	Bird	SEC plate	1308	ST86 Cplx	Susceptible	Yes	Yes
11_3	11	Calf	ChromAgar C3G plates	88	ST23 Cplx	Susceptible	Yes	Yes
14_1	14	Calf	ChromAgar C3G plates	1592		Susceptible	Yes	No
14_4	14	Calf	ChromAgar C3G plates	1592		Susceptible	Yes	No
14_5	14	Calf	ChromAgar C3G plates	1592		Susceptible	Yes	No
14_6	14	Drain	ChromAgar C3G plates	1592		Susceptible	Yes	No
14_7	14	Well	ChromAgar C3G plates	1592		Trimethoprim	Yes	No
14_8	14	Bird	ChromAgar C3G plates	1592		Susceptible	Yes	No
14_9	14	Fly	ChromAgar C3G plates	1592		Susceptible	Yes	No
15_6	15	Drain	ChromAgar C3G plates	1592		Susceptible	Yes	No
15_8	15	Bird	ChromAgar C3G plates	1592		Susceptible	Yes	No
15_9	15	Fly	ChromAgar C3G plates	1592		Susceptible	Yes	No
17_1	17	Calf	SEC plate	362		Ampicillin	Yes	Yes
17_9	17	Fly	SEC plate	362		Ampicillin	Yes	Yes
18_2	18	Calf	SEC plate	88		Susceptible	Yes	Yes
18_10	18	Rodent	SEC plate	322		Susceptible	Yes	Yes
20_3	20	Calf	SEC plate	69		Susceptible	Yes	Yes
20_8	20	Bird	SEC plate	2521		Susceptible	Yes	Yes
23_8	23	Bird	ChromAgar C3G plates	1396		Susceptible	Yes	Yes
24_5	24	Calf	SEC plate	106	ST69 Cplx	Ampicillin	Yes	Yes
24_9	24	Fly	SEC plate	106	ST69 Cplx	Ampicillin	Yes	Yes
25_4	25	Calf	ChromAgar C3G plates	1396		Susceptible	Yes	Yes
25_6	25	Drain	ChromAgar C3G plates	1396		Ampicillin-Trimethoprim	Yes	Yes
35_5	35	Calf	SEC plate	533		Susceptible	Yes	No
36_1	36	Calf	SEC plate	69		Susceptible	Yes	Yes
36_10	36	Rodent	SEC plate	69		Susceptible	Yes	Yes
37_4	37	Calf	ChromAgar C3G plates	58	ST155 Cplx	Susceptible	Yes	Yes
46_1	46	Calf	SEC plate	29		Susceptible	Yes	Yes
46_2	46	Calf	SEC plate	69		Genamicin	Yes	Yes
46_10	46	Rodent	SEC plate	69		Susceptible	Yes	Yes
49_4	49	Calf	SEC plate	3057		Ampicillin	Yes	Yes
49_10	49	Rodent	SEC plate	58		Susceptible	Yes	Yes
51_5	51	Calf	SEC plate	223		Susceptible	Yes	No
52_2	52	Calf	SEC plate	641	ST86 Cplx	Susceptible	Yes	No
52_4	52	Calf	SEC plate	58	ST155 Cplx	Susceptible	Yes	No
52_6	52	Drain	ChromAgar C3G plates	642		Susceptible	Yes	Yes
52_7	52	Well	ChromAgar C3G plates	642	ST278 Cplx	Susceptible	Yes	Yes
57_9	57	Fly	SEC plate	602		Susceptible	Yes	Yes
58_5	58	Calf	SEC plate	58		Susceptible	Yes	No
